# Supplementary material for: National Institutes of Health funding for venous thromboembolism research
Source: J Thromb Haemost. Author manuscript; Available in PMC 2026 Mar 19. (PMC12998937; doi:10.1016/j.jtha.2026.01.020)
Supplement: 1 [file NIHMS2148371-supplement-1.xls]

## Sheet: AI_Generated_Categorization (70
AI Category (1 = VTE; 0 = other)	Project Title	Administering IC	Application ID	Award Notice Date	Opportunity Number	Project Number	Type	Activity	IC	Serial Number	Support Year	Suffix	Program Official Information	Project Start Date	Project End Date	Study Section	Subproject Number	Contact PI Person ID	Contact PI / Project Leader	Other PI or Project Leader(s)	Congressional District	Department	Primary DUNS	Primary UEI	DUNS Number	UEI	FIPS	Latitude	Longitude	Organization ID (IPF)	Organization Name	Organization City	Organization State	Organization Type	Organization Zip	Organization Country	ARRA Indicator	Budget Start Date	Budget End Date	Post Award Action Type	CFDA Code	Funding Mechanism	Fiscal Year	Total Cost	Total Cost(Sub Projects)	Funding IC(s)	Direct Cost IC	Indirect Cost IC	NIH COVID-19 Response
1	A Study to Evaluate the Effects of fixed dose Flavonoid Isoquercetin on thrombo-inflammatory biomarkers in subjects with stable Sickle Cell Disease	NHLBI	11197461			1ZIAHL006256-04	1	ZIA	HL	6256	4							16110019	SHET, ARUN	Not Applicable		Unavailable									NATIONAL HEART, LUNG, AND BLOOD INSTITUTE			Unavailable		UNITED STATES	N					Intramural Research	2024	461751		NHLBI
1	Venous Thrombosis Biomarkers in Sickle Cell Disease and Sickle Cell Trait	NHLBI	11197460			1ZIAHL006255-05	1	ZIA	HL	6255	5							16110019	SHET, ARUN	Not Applicable		Unavailable									NATIONAL HEART, LUNG, AND BLOOD INSTITUTE			Unavailable		UNITED STATES	N					Intramural Research	2024	461751		NHLBI
1	Cardiovascular Genomics and Bioinformatics projects	NHLBI	11197446			1ZIAHL006170-12	1	ZIA	HL	6170	12							12000815	JOHNSON, ANDREW	Not Applicable		Unavailable									NATIONAL HEART, LUNG, AND BLOOD INSTITUTE			Unavailable		UNITED STATES	N					Intramural Research	2024	3476077		NHLBI
0	Clinical and Informatics Research on Large Clinical Databases	NLM	11194702			1ZIALM010008-09	1	ZIA	LM	10008	9							9694404	MCDONALD, CLEMENT	Not Applicable		Unavailable									NATIONAL LIBRARY OF MEDICINE			Unavailable		UNITED STATES	N					Intramural Research	2024	1454664		NLM
1	Genetic Analysis of Complex Inflammatory Disorders	NHGRI	11193723			1ZIAHG200371-14	1	ZIA	HG	200371	14							11142903	KASTNER, DANIEL	Not Applicable		Unavailable									NATIONAL HUMAN GENOME RESEARCH INSTITUTE			Unavailable		UNITED STATES	N					Intramural Research	2024	1583024		NHGRI
0	Genes associated with endocrine tumorigenesis	NIDDK	11188608			1ZIADK075035-16	1	ZIA	DK	75035	16							10272309	AGARWAL, SUNITA	Not Applicable		Unavailable									NATIONAL INSTITUTE OF DIABETES AND DIGESTIVE AND KIDNEY DISEASES			Unavailable		UNITED STATES	N					Intramural Research	2024	127112		NIDDK
1	Elucidating the role of thrombosis and inflammation in breast cancer metastasis	NCI	11188430			1ZIABC012130-02	1	ZIA	BC	12130	2							79355522	FUJII, TAKEO	Not Applicable		Unavailable									DIVISION OF BASIC SCIENCES - NCI			Unavailable		UNITED STATES	N					Intramural Research	2024	855233		NCI
0	Cellular and Molecular Consequences of SARS-CoV2 Infection in Pulmonary Vascular Endothelium	NHLBI	11183803			1ZIAHL006289-02	1	ZIA	HL	6289	2							79361820	ELINOFF, JASON	Not Applicable		Unavailable									NATIONAL HEART, LUNG, AND BLOOD INSTITUTE			Unavailable		UNITED STATES	N					Intramural Research	2024	194017		NHLBI
1	A Phase 1 Study to Evaluate the Safety and Tolerability of Escalating Doses of Fostamatinib in Subjects with stable sickle cell disease	NHLBI	11183799			1ZIAHL006284-02	1	ZIA	HL	6284	2							15233859	THEIN, SWEE LAY	Not Applicable		Unavailable									NATIONAL HEART, LUNG, AND BLOOD INSTITUTE			Unavailable		UNITED STATES	N					Intramural Research	2024	234770		NHLBI
1	Unraveling Cytotoxic and Thrombotic Signals in COVID-19	NHLBI	11183784			1ZIAHL006263-04	1	ZIA	HL	6263	4							78377381	KANTHI, YOGENDRA	Not Applicable		Unavailable									NATIONAL HEART, LUNG, AND BLOOD INSTITUTE			Unavailable		UNITED STATES	N					Intramural Research	2024	842247		NHLBI
1	Human Translational Studies of Vascular Thrombosis and Inflammation	NHLBI	11183783			1ZIAHL006262-04	1	ZIA	HL	6262	4							78377381	KANTHI, YOGENDRA	Not Applicable		Unavailable									NATIONAL HEART, LUNG, AND BLOOD INSTITUTE			Unavailable		UNITED STATES	N					Intramural Research	2024	1516044		NHLBI
0	Human Specimen Collection to Support Basic and Clinical Research	NHLBI	11183778			1ZIAHL006241-06	1	ZIA	HL	6241	6							15233859	THEIN, SWEE LAY	Not Applicable		Unavailable									NATIONAL HEART, LUNG, AND BLOOD INSTITUTE			Unavailable		UNITED STATES	N					Intramural Research	2024	845173		NHLBI
0	Cohort Analytics Core	NHGRI	11179946			1ZICHG200420-02	1	ZIC	HG	200420	2							78377287	DENNY, JOSHUA	Not Applicable		Unavailable									NATIONAL HUMAN GENOME RESEARCH INSTITUTE			Unavailable		UNITED STATES	N					Intramural Research	2024	1156714		NHGRI
1	Insights into Sickle Cell Trait and Sickle Cell Disease	NHGRI	11179924			1ZIAHG200394-11	1	ZIA	HG	200394	11							8257645	BONHAM, VENCE L	Not Applicable		Unavailable									NATIONAL HUMAN GENOME RESEARCH INSTITUTE			Unavailable		UNITED STATES	N					Intramural Research	2024	641016		NHGRI
0	Preclinical and Clinical Investigations of Severe Infection and Critical Illness	CLC	11179818			1ZIACL008060-22	1	ZIA	CL	8060	22							6569508	DANNER, ROBERT L	Not Applicable		Unavailable									CLINICAL CENTER			Unavailable		UNITED STATES	N					Intramural Research	2024	0
1	CENTRAL LABORATORY FOR PHARMACOKINETIC/PHARMACODYNAMIC EVALUATION OF LEVONORGESTREL BUTANOATE FOR FEMALE CONTRACEPTION	NICHD	11177579			75N94020D00016-P00003-759402100001-1								2021-02-09 12:02:00	2026-02-08 12:02:00			78052142	EDELMAN, ALISON	Not Applicable	1	Unavailable	96997515	NPSNT86JKN51	96997515	NPSNT86JKN51	US	45.4988	-122.686	6297007	OREGON HEALTH & SCIENCE UNIVERSITY	PORTLAND	OR	Domestic Higher Education	972393098	UNITED STATES	N					R and D Contracts	2024	95077		NICHD
0	The Role of the Urban/Rural Divide and Socioeconomic Factors in the Incidence, Outcomes and Post-partum Care of Hypertensive Disorders of Pregnancy	NHLBI	11175767	2024-09-16 12:09:00	RFA-OD-23-014	1R56HL173775-01	1	R56	HL	173775	1		VARAGIC, JASMINA	2024-09-16 12:09:00	2025-08-31 12:08:00	Special Emphasis Panel[ZRG1-NV-J(96)S]		15504607	KATTAH, ANDREA G	Not Applicable	1	Unavailable	6471700	Y2K4F9RPRRG7	6471700	Y2K4F9RPRRG7	US	44.0243	-92.4601	4976101	MAYO CLINIC ROCHESTER	ROCHESTER	MN	Other Domestic Non-Profits	559050001	UNITED STATES	N	2024-09-16 12:09:00	2025-08-31 12:08:00		837	Non-SBIR/STTR	2024	502069		NHLBI	316069	186000
1	CCTN - EVALUATION OF THE PHARMACOKINETIC PROFILE AND EFFECTS ON MECHANISMS OF CONTRACEPTION	NICHD	11172204			275201200002I-P00011-27500005-1								2013-09-24 12:09:00	2025-09-30 12:09:00			12062832	ALLEN, ERIN	Not Applicable	4	Unavailable	803902113	CMKQYLSLNJG1	803902113	CMKQYLSLNJG1	US	35.9107	-78.8961	1501	HEALTH DECISIONS, INC.	MORRISVILLE	NC	Domestic For-Profits	275606950	UNITED STATES	N					R and D Contracts	2024	47060		NICHD
1	CCTN-CONTRACEPTIVE DEVELOPMENT PROGRAM ‚Äì CORE FUNCTION ACTIVITIES FOR SITES OF FEMALE CONTRACEPTIVE STUDIES - UCSF	NICHD	11166254			75N94020D00014-P00006-759402000001-1								2020-08-01 12:08:00	2025-07-31 12:07:00			77792759	KERNS, JENNIFER	Not Applicable	11	Unavailable	94878337	KMH5K9V7S518	94878337	KMH5K9V7S518	US	37.7674	-122.414	577508	UNIVERSITY OF CALIFORNIA, SAN FRANCISCO	SAN FRANCISCO	CA	Domestic Higher Education	941432510	UNITED STATES	N					R and D Contracts	2024	24016		NICHD
1	CCTN-CONTRACEPTIVE DEVELOPMENT PROGRAM ‚Äì CORE FUNCTION ACTIVITIES FOR SITES OF FEMALE CONTRACEPTIVE STUDIES - MAGEE	NICHD	11166252			75N94020D00018-P00005-759402000001-1								2020-08-01 12:08:00	2025-07-31 12:07:00			77794696	CHEN, M.D., MPH, BEATRICE	Not Applicable	12	Unavailable	119132785	J3Z5MNJJ3FZ4	119132785	J3Z5MNJJ3FZ4	US	40.4371	-79.9615	3840801	MAGEE-WOMEN'S RES INST AND FOUNDATION	Pittsburgh	PA	Other Domestic Non-Profits	152134572	UNITED STATES	N					R and D Contracts	2024	15432		NICHD
0	Multi-omic dissection of clonal hematopoiesis-associated diseases	NHGRI	11165567	2024-09-17 12:09:00	PA-20-188	4R00HG012956-02	4	R00	HG	12956	2		MORALES, JOANNELLA	2024-09-17 12:09:00	2027-06-30 12:06:00	NSS		77882122	YU, ZHI	Not Applicable	8	Unavailable	73130411	FLJ7DQKLL226	73130411	FLJ7DQKLL226	US	42.3632	-71.0688	4907701	MASSACHUSETTS GENERAL HOSPITAL	BOSTON	MA	Independent Hospitals	21142621	UNITED STATES	N	2024-09-17 12:09:00	2025-06-30 12:06:00		172	Non-SBIR/STTR	2024	249000		NHGRI	149102	99898
1	CCTN-CONTRACEPTIVE DEVELOPMENT PROGRAM ‚Äì CORE FUNCTION ACTIVITIES FOR SITES OF FEMALE CONTRACEPTIVE STUDIES - COLUMBIA	NICHD	11144234			75N94020D00013-P00004-759402000001-1								2020-08-01 12:08:00	2025-07-31 12:07:00			77794690	WESTHOFF, CAROLYN	Not Applicable	13	Unavailable	621889815	QHF5ZZ114M72	621889815	QHF5ZZ114M72	US	40.8415	-73.9414	1833205	COLUMBIA UNIVERSITY HEALTH SCIENCES	NEW YORK	NY	Domestic Higher Education	100323725	UNITED STATES	N					R and D Contracts	2024	14588		NICHD
1	CCTN-CONTRACEPTIVE DEVELOPMENT PROGRAM ‚Äì CORE FUNCTION ACTIVITIES FOR SITES OF FEMALE CONTRACEPTIVE STUDIES - UPENN	NICHD	11144231			75N94020D00005-P00006-759402000001-1								2020-08-01 12:08:00	2025-07-31 12:07:00			77802984	SCHREIBER, COURTNEY	Not Applicable	3	Unavailable	42250712	GM1XX56LEP58	42250712	GM1XX56LEP58	US	39.9535	-75.194	6463801	UNIVERSITY OF PENNSYLVANIA	PHILADELPHIA	PA	Domestic Higher Education	191046205	UNITED STATES	N					R and D Contracts	2024	15706		NICHD
1	CCTN-CONTRACEPTIVE DEVELOPMENT PROGRAM ‚Äì CORE FUNCTION ACTIVITIES FOR SITES OF FEMALE CONTRACEPTIVE STUDIES - BOSTON	NICHD	11144229			75N94020D00004-P00006-759402000001-1								2020-08-01 12:08:00	2025-07-31 12:07:00			77792722	WHITE, KATHARINE	Not Applicable	7	Unavailable	5492160	JZ8RQC4EMDZ5	5492160	JZ8RQC4EMDZ5	US	42.3369	-71.0709	3617301	BOSTON MEDICAL CENTER	BOSTON	MA	Independent Hospitals	21182908	UNITED STATES	N					R and D Contracts	2024	18158		NICHD
1	Ultra-low Fouling and Anti-infective and Anti-thrombotic Nitric Oxide Releasing Intravascular Catheters	NHLBI	11139086	2024-07-18 12:07:00	PA-22-176	3R42HL149595-03S1	3	R42	HL	149595	3	S1	LIU, SONGTAO	2020-05-01 12:05:00	2025-07-31 12:07:00	Special Emphasis Panel[ZRG1-BBBT-F(10)B]		6157601	SHEBUSKI, RONALD J.	Not Applicable	10	Unavailable	60214346	GF9DV4ACBHH8	60214346	GF9DV4ACBHH8	US	33.9304	-83.366	10070243	NYTRICX INC.	ATHENS	GA	Domestic For-Profits	306021511	UNITED STATES	N	2024-08-01 12:08:00	2025-07-31 12:07:00		837	SBIR/STTR	2024	121338		NHLBI	81000	32400
1	CCTN-CONTRACEPTIVE DEVELOPMENT PROGRAM ‚Äì CORE FUNCTION ACTIVITIES FOR SITES OF FEMALE CONTRACEPTIVE STUDIES - JHU	NICHD	11132567			75N94020D00017-P00005-759402000001-1								2020-08-01 12:08:00	2025-07-31 12:07:00			77791735	BURKE, M.D., MPH, ANNE	Not Applicable	7	Unavailable	1910777	FTMTDMBR29C7	1910777	FTMTDMBR29C7	US	39.3253	-76.6051	4134401	JOHNS HOPKINS UNIVERSITY	BALTIMORE	MD	Domestic Higher Education	212182680	UNITED STATES	N					R and D Contracts	2024	12003		NICHD
1	CCTN-CONTRACEPTIVE DEVELOPMENT PROGRAM ‚Äì CORE FUNCTION ACTIVITIES FOR SITES OF FEMALE CONTRACEPTIVE STUDIES - OREGON	NICHD	11132564			75N94020D00016-P00006-759402000001-1								2020-08-01 12:08:00	2025-07-31 12:07:00			77812993	EDLMAN, ALISON	Not Applicable	1	Unavailable	96997515	NPSNT86JKN51	96997515	NPSNT86JKN51	US	45.4988	-122.686	6297007	OREGON HEALTH & SCIENCE UNIVERSITY	PORTLAND	OR	Domestic Higher Education	972393098	UNITED STATES	N					R and D Contracts	2024	14921		NICHD
1	CCTN-CONTRACEPTIVE DEVELOPMENT PROGRAM ‚Äì CORE FUNCTION ACTIVITIES FOR SITES OF FEMALE CONTRACEPTIVE STUDIES - EMORY	NICHD	11132563			75N94020D00009-P00005-759402000001-1								2020-08-01 12:08:00	2025-07-31 12:07:00			77827705	CWIAK, CARRIE	Not Applicable	5	Unavailable	66469933	S352L5PJLMP8	66469933	S352L5PJLMP8	US	33.7912	-84.3249	2384501	EMORY UNIVERSITY	ATLANTA	GA	Domestic Higher Education	303221007	UNITED STATES	N					R and D Contracts	2024	15867		NICHD
1	CCTN-CONTRACEPTIVE DEVELOPMENT PROGRAM ‚Äì CORE FUNCTION ACTIVITIES FOR SITES OF FEMALE CONTRACEPTIVE STUDIES - HAWAII-MANOA	NICHD	11127345			75N94020D00012-P00004-759402000001-1								2024-08-01 12:08:00	2025-07-31 12:07:00			10813567	KANESHIRO, BLISS E	Not Applicable	1	Unavailable	965088057	NSCKLFSSABF2	965088057	NSCKLFSSABF2	US	21.2992	-157.82	820005	UNIVERSITY OF HAWAII AT MANOA	HONOLULU	HI	Domestic Higher Education	968222234	UNITED STATES	N					R and D Contracts	2024	18755		NICHD
1	CCTN-CONTRACEPTIVE DEVELOPMENT PROGRAM ‚Äì CORE FUNCTION ACTIVITIES FOR SITES OF FEMALE CONTRACEPTIVE STUDIES - UC DAVIS	NICHD	11127344			75N94020D00002-P00004-759402000001-1								2024-08-01 12:08:00	2025-07-31 12:07:00			77827702	CREININ, MITCHELL	Not Applicable	4	Unavailable	47120084	TX2DAGQPENZ5	47120084	TX2DAGQPENZ5	US	38.5434	-121.729	577503	UNIVERSITY OF CALIFORNIA AT DAVIS	DAVIS	CA	Domestic Higher Education	956186153	UNITED STATES	N					R and D Contracts	2024	20410		NICHD
1	CCTN-CONTRACEPTIVE DEVELOPMENT PROGRAM ‚Äì CORE FUNCTION ACTIVITIES FOR SITES OF FEMALE CONTRACEPTIVE STUDIES - CINCINNATI	NICHD	11127343			75N94020D00011-P00004-759402000001-1								2024-08-01 12:08:00	2025-07-31 12:07:00			77827708	THOMAS, MICHAEL	Not Applicable	1	OBSTETRICS & GYNECOLOGY	41064767	DZ4YCZ3QSPR5	41064767	DZ4YCZ3QSPR5	US	39.1297	-84.5206	1523902	UNIVERSITY OF CINCINNATI	CINCINNATI	OH	SCHOOLS OF MEDICINE	452210001	UNITED STATES	N					R and D Contracts	2024	15156		NICHD
1	CCTN-CONTRACEPTIVE DEVELOPMENT PROGRAM ‚Äì CORE FUNCTION ACTIVITIES FOR SITES OF FEMALE CONTRACEPTIVE STUDIES - CU DENVER	NICHD	11126504			75N94020D00019-P00005-759402000001-1								2020-08-01 12:08:00	2025-07-31 12:07:00			77820307	TEAL, STEPHANIE	Not Applicable	2	Unavailable	7431505	SPVKK1RC2MZ3	7431505	SPVKK1RC2MZ3	US	40.0133	-105.252	1199902	UNIVERSITY OF COLORADO	Boulder	CO	Domestic Higher Education	803031058	UNITED STATES	N					R and D Contracts	2024	16815		NICHD
1	CCTN-CONTRACEPTIVE DEVELOPMENT PROGRAM ‚Äì CORE FUNCTION ACTIVITIES FOR SITES OF FEMALE CONTRACEPTIVE STUDIES - UTAH	NICHD	11126503			75N94020D00021-P00005-759402000001-1								2020-08-01 12:08:00	2025-07-31 12:07:00			77820623	TUROK, DAVID	Not Applicable	1	Unavailable	9095365	LL8GLEVH6MG3	9095365	LL8GLEVH6MG3	US	40.7645	-111.85	514002	UNIVERSITY OF UTAH	SALT LAKE CITY	UT	Domestic Higher Education	841129049	UNITED STATES	N					R and D Contracts	2024	16095		NICHD
1	CCTN-CONTRACEPTIVE DEVELOPMENT PROGRAM ‚Äì CORE FUNCTION ACTIVITIES FOR SITES OF FEMALE CONTRACEPTIVE STUDIES - EAST VA	NICHD	11126502			75N94020D00020-P00006-759402000001-1								2020-08-01 12:08:00	2025-07-31 12:07:00			77820294	ARCHER, DAVID	Not Applicable	3	Unavailable	58625146	CTLVX9M7AMR4	58625146	CTLVX9M7AMR4	US	36.8557	-76.2955	471501	EASTERN VIRGINIA MEDICAL SCHOOL	NORFOLK	VA	Domestic Higher Education	235011980	UNITED STATES	N					R and D Contracts	2024	11336		NICHD
1	Hormonal contraception choice and safety among people with sickle cell disease	NICHD	11126106	2024-09-06 12:09:00	PA-20-185	1R56HD113703-01A1	1	R56	HD	113703	1	A1	ALLEN, CATHERINE LEIGH	2024-09-05 12:09:00	2025-08-31 12:08:00	Special Emphasis Panel[ZRG1-HSS-D(90)S]		9316183	HOWARDS, PENELOPE P.	Not Applicable	5	PUBLIC HEALTH & PREV MEDICINE	66469933	S352L5PJLMP8	66469933	S352L5PJLMP8	US	33.7912	-84.3249	2384501	EMORY UNIVERSITY	ATLANTA	GA	SCHOOLS OF PUBLIC HEALTH	303221007	UNITED STATES	N	2024-09-05 12:09:00	2025-08-31 12:08:00		865	Non-SBIR/STTR	2024	234750		NICHD	150000	84750
1	CCTN-CONTRACEPTIVE DEVELOPMENT PROGRAM ‚Äì CORE FUNCTION ACTIVITIES FOR SITES OF FEMALE CONTRACEPTIVE STUDIES - CFHC	NICHD	11123866			75N94020D00015-P00006-759402000001-1								2020-08-01 12:08:00	2025-07-31 12:07:00			77805147	NELSON, ANITA	Not Applicable	34	Unavailable	74121492	KNVJQY9UH316	74121492	KNVJQY9UH316	US	34.0616	-118.303	3750701	CALIFORNIA FAMILY HEALTH COUNCIL, INC.	LOS ANGELES	CA	Other Domestic Non-Profits	900102610	UNITED STATES	N					R and D Contracts	2024	11678		NICHD
0	A portable photoacoustic imager for diagnosing vascular diseases	NIBIB	11116147	2024-09-04 12:09:00	PAR-19-376	4R33EB030370-03	4	R33	EB	30370	3		KING, RANDY LEE	2020-09-17 12:09:00	2027-08-31 12:08:00	Special Emphasis Panel[ZRG1-IMST-K(55)R]		11377077	KOTHAPALLI, SRI RAJASEKHAR	Not Applicable	15	ENGINEERING (ALL TYPES)	3403953	NPM2J7MSCF61	3403953	NPM2J7MSCF61	US	40.8707	-77.8341	1524202	PENNSYLVANIA STATE UNIVERSITY, THE	UNIVERSITY PARK	PA	BIOMED ENGR/COL ENGR/ENGR STA	168027000	UNITED STATES	N	2024-09-01 12:09:00	2025-08-31 12:08:00		286	Non-SBIR/STTR	2024	263236		NIBIB	199488	63748
0	CCTN - CONTRACEPTIVE CLINICAL TRIALS NETWORK - SITES FOR FEMALE CONTRACEPTIVE STUDIES	NICHD	11110270			275201300016I-P00014-27500001-1								2013-06-26 12:06:00	2020-06-25 12:06:00			12447340	TUROK, DAVID	Not Applicable	1	Unavailable	9095365	LL8GLEVH6MG3	9095365	LL8GLEVH6MG3	US	40.7645	-111.85	514002	UNIVERSITY OF UTAH	SALT LAKE CITY	UT	Domestic Higher Education	841129049	UNITED STATES	N					R and D Contracts	2024	3368		NICHD
1	CCTN-CONTRACEPTIVE DEVELOPMENT PROGRAM ‚Äì CORE FUNCTION ACTIVITIES FOR SITES OF FEMALE CONTRACEPTIVE STUDIES - ALBERT EINSTEIN	NICHD	11105743			75N94020D00010-P00007-759402000001-1								2020-08-01 12:08:00	2025-07-31 12:07:00			77792741	ATRIO, JESSICA	Not Applicable	14	Unavailable	81266487	H6N1ZF5HJ2G3	81266487	H6N1ZF5HJ2G3	US	40.851	-73.8444	10053556	ALBERT EINSTEIN COLLEGE OF MEDICINE	BRONX	NY	Domestic Higher Education	104611900	UNITED STATES	N					R and D Contracts	2024	16687		NICHD
1	Implementing Prevention of Venous Thromboembolism for Ambulatory Patients with Cancer (PREVenT-APC)	NHLBI	11094449	2024-08-12 12:08:00	PA-21-268	7K23HL157758-03	7	K23	HL	157758	3		HILL-PRYOR, CRYSTAL DARLEANE-ROBIN	2024-05-24 12:05:00	2027-06-30 12:06:00	NHLBI Mentored Patient-Oriented Research Study Section[MPOR(JA)]		12291571	MARTIN, KARLYN	Not Applicable	0	INTERNAL MEDICINE/MEDICINE	66811191	Z94KLERAG5V9	66811191	Z94KLERAG5V9	US	44.4783	-73.2011	8738101	UNIVERSITY OF VERMONT & ST AGRIC COLLEGE	BURLINGTON	VT	SCHOOLS OF MEDICINE	54051704	UNITED STATES	N	2024-08-15 12:08:00	2025-06-30 12:06:00		839	Other Research-Related	2024	166323		NHLBI	154003	12320
1	Quantitative Photoacoustic Imaging Biomarkers for Characterization of Thrombosis	NIBIB	11043116	2024-09-13 12:09:00	PAR-21-155	1R15EB036777-01	1	R15	EB	36777	1		KING, RANDY LEE	2024-09-13 12:09:00	2025-08-31 12:08:00	Emerging Imaging Technologies and Applications Study Section[EITA]		16409948	WIACEK, ALYCEN	Not Applicable	10	ENGINEERING (ALL TYPES)	41808262	HJTLACN81NK1	41808262	HJTLACN81NK1	US	42.658	-83.1865	746601	OAKLAND UNIVERSITY	ROCHESTER	MI	BIOMED ENGR/COL ENGR/ENGR STA	483094422	UNITED STATES	N	2024-09-13 12:09:00	2025-08-31 12:08:00		286	Non-SBIR/STTR	2024	341598		NIBIB	234793	106805
1	A STUDY TO EVALUATE THE PK AND PD OF IM OR SQ INJECTIONS OF LEVONORGESTREL BUTANOATE (LB) FOR FEMALE CONTRACEPTION	NICHD	11042070			75N94019D00004-P00001-759402300002-1								2023-05-25 12:05:00	2024-03-31 12:03:00			79188365	DART, CLINT	Not Applicable	4	Unavailable	803902113	CMKQYLSLNJG1	803902113	CMKQYLSLNJG1	US	35.9107	-78.8961	1501	HEALTH DECISIONS, INC.	MORRISVILLE	NC	Domestic For-Profits	275606950	UNITED STATES	N					R and D Contracts	2024	810487		NICHD
1	CCTN-PHARMACOKINETIC / PHARMACODYNAMIC EVALUATION OF LEVONORGESTREL BUTANOATE FOR FEMALE CONTRACEPTION - OREGON	NICHD	11042052			275201300008I-P00003-27500008-1								2018-09-28 12:09:00	2025-07-14 12:07:00			15719977	JENSEN, JEFFREY	Not Applicable	1	Unavailable	96997515	NPSNT86JKN51	96997515	NPSNT86JKN51	US	45.4988	-122.686	6297007	OREGON HEALTH & SCIENCE UNIVERSITY	PORTLAND	OR	Domestic Higher Education	972393098	UNITED STATES	N					R and D Contracts	2024	123417		NICHD
1	CCTN-PHARMACOKINETIC / PHARMACODYNAMIC EVALUATION OF LEVONORGESTREL BUTANOATE FOR FEMALE CONTRACEPTION - BOSTON	NICHD	11042050			275201300017I-P00003-27500003-1								2018-09-28 12:09:00	2025-07-14 12:07:00			15718961	WHITE, KATHARINE O'CONNEL	Not Applicable	7	Unavailable	5492160	JZ8RQC4EMDZ5	5492160	JZ8RQC4EMDZ5	US	42.3369	-71.0709	3617301	BOSTON MEDICAL CENTER	BOSTON	MA	Independent Hospitals	21182908	UNITED STATES	N					R and D Contracts	2024	122563		NICHD
1	PHARMACOKINETIC/PHARMACODYNAMIC EVALUATION OF LEVONORGESTREL BUTANOATE FOR FEMALE CONTRACEPTION - UC DAVIS	NICHD	11042024			275201300021I-P00004-27500004-1								2018-09-28 12:09:00	2025-07-14 12:07:00			15718933	MICHAEL, CREININ	Not Applicable	4	Unavailable	47120084	TX2DAGQPENZ5	47120084	TX2DAGQPENZ5	US	38.5434	-121.729	577503	UNIVERSITY OF CALIFORNIA AT DAVIS	DAVIS	CA	Domestic Higher Education	956186153	UNITED STATES	N					R and D Contracts	2024	381546		NICHD
1	CCTN-PHARMACOKINETIC / PHARMACODYNAMIC EVALUATION OF LEVONORGESTREL BUTANOATE FOR FEMALE CONTRACEPTION - CU DENVER	NICHD	11041830			275201300003I-P00003-27500005-1								2018-09-28 12:09:00	2025-07-14 12:07:00			15720707	TEAL, STEPHANIE	Not Applicable	6	Unavailable	41096314	MW8JHK6ZYEX8	41096314	MW8JHK6ZYEX8	US	39.7451	-104.838	1199905	UNIVERSITY OF COLORADO DENVER	Aurora	CO	Domestic Higher Education	800452571	UNITED STATES	N					R and D Contracts	2024	111644		NICHD
1	CCTN - PHARMACOKINETIC AND PHARMACODYNAMIC EVALUATION OF LEVONORGESTREL BUTANOATE FOR FEMALE CONTRACEPTION - COLOMBIA	NICHD	11041809			275201300010I-P00003-27500005-1								2018-09-28 12:09:00	2025-07-14 12:07:00			1968516	WESTHOFF, CAROLYN L	Not Applicable	13	Unavailable	621889815	QHF5ZZ114M72	621889815	QHF5ZZ114M72	US	40.8415	-73.9414	1833205	COLUMBIA UNIVERSITY HEALTH SCIENCES	NEW YORK	NY	Domestic Higher Education	100323725	UNITED STATES	N					R and D Contracts	2024	77294		NICHD
1	CCTN-PHARMACOKINETIC / PHARMACODYNAMIC EVALUATION OF LEVONORGESTREL BUTANOATE FOR FEMALE CONTRACEPTION - UTAH	NICHD	11041792			275201300016I-P00004-27500004-1								2018-09-28 12:09:00	2025-07-14 12:07:00			15720743	TUROK, DAVID	Not Applicable	1	Unavailable	9095365	LL8GLEVH6MG3	9095365	LL8GLEVH6MG3	US	40.7645	-111.85	514002	UNIVERSITY OF UTAH	SALT LAKE CITY	UT	Domestic Higher Education	841129049	UNITED STATES	N					R and D Contracts	2024	236693		NICHD
0	Vasculo-neuronal pathophysiological interface in Alzheimer‚Äôs and Atherosclerosis	NINDS	11020034	2024-09-18 12:09:00	RFA-NS-24-027	1RF1NS139949-01	1	RF1	NS	139949	1		YIN, XILING	2024-09-18 12:09:00	2027-08-31 12:08:00	Special Emphasis Panel[ZNS1 SRB-M (21)]		6168294	IRUELA-ARISPE, M. LUISA	VASSAR, ROBERT J	5	ANATOMY/CELL BIOLOGY	5436803	KG76WYENL5K1	5436803	KG76WYENL5K1	US	42.0505	-87.68	6144650	NORTHWESTERN UNIVERSITY AT CHICAGO	CHICAGO	IL	SCHOOLS OF MEDICINE	606114579	UNITED STATES	N	2024-09-18 12:09:00	2027-08-31 12:08:00		853	Non-SBIR/STTR	2024	4815513		NINDS	3009696	1805817
1	High-throughput Imaging-integrated Vascular Model for Understanding Thromboembolism and Therapeutics Screening	NHLBI	11014794	2024-05-07 12:05:00	PA-23-189	3R01HL166522-02S1	3	R01	HL	166522	2	S1	GOLDBERG, ILANA GRACE	2024-05-08 12:05:00	2026-11-30 12:11:00			12559030	ZHANG, Y. SHRIKE	YAO, JUNJIE	7	Unavailable	30811269	QN6MS4VN7BD1	30811269	QN6MS4VN7BD1	US	42.3361	-71.1075	1080401	BRIGHAM AND WOMEN'S HOSPITAL	BOSTON	MA	Independent Hospitals	21156110	UNITED STATES	N	2024-05-08 12:05:00	2024-11-30 12:11:00		839	Non-SBIR/STTR	2024	48578		NHLBI	32660	15918
1	Lead identification and pre-clinical studies on allosteric inhibitors of coagulation factor XIa	NHLBI	11009811	2024-02-15 12:02:00	RFA-HL-20-023	4R33HL161813-03	4	R33	HL	161813	3		WARREN, RONALD Q	2022-02-01 12:02:00	2026-01-31 12:01:00	ZHL1-CSR-F(O1)		6183587	DESAI, UMESH RAMANLAL	Not Applicable	4	PHARMACOLOGY	105300446	MLQFL4JSSAA9	105300446	MLQFL4JSSAA9	US	37.5498	-77.4528	353201	VIRGINIA COMMONWEALTH UNIVERSITY	RICHMOND	VA	SCHOOLS OF PHARMACY	232980568	UNITED STATES	N	2024-02-15 12:02:00	2026-01-31 12:01:00		839	Non-SBIR/STTR	2024	489038		NHLBI	315000	174038
0	Enhanced endothelialization of nanomatrix coated flow diverter for intracranial aneurysms	NINDS	11008596	2024-09-12 12:09:00	PA-23-230	2R44NS110114-02A1	2	R44	NS	110114	2	A1	AUBRECHT, TARYN GRACE	2019-02-15 12:02:00	2027-07-31 12:07:00	Special Emphasis Panel[ZRG1 NV-C (10)]		16237898	SHERWOOD, JENNIFER	Not Applicable	7	Unavailable	832769447	Q1CBADXNJSL5	832769447	Q1CBADXNJSL5	US	33.5155	-86.821	10025277	ENDOMIMETICS, LLC	BIRMINGHAM	AL	Domestic For-Profits	352031865	UNITED STATES	N	2024-09-13 12:09:00	2025-07-31 12:07:00		853	SBIR/STTR	2024	920119		NINDS	694222	165702
0	At-home, ultrasonic device for treatment of vulvovaginal atrophy	NICHD	11008477	2024-09-01 12:09:00	PA-23-231	1R44HD115491-01A1	1	R44	HD	115491	1	A1	TINGEN, CANDACE M	2024-09-01 12:09:00	2026-08-31 12:08:00	Special Emphasis Panel[ZRG1 EMS-S (10)]		14990047	ROCKWEILER, HOLLY	Not Applicable	1	Unavailable	79412991	DEPLBL4B4AZ6	79412991	DEPLBL4B4AZ6	US	45.489	-122.672	10036943	MADORRA, INC.	PORTLAND	OR	Domestic For-Profits	972394243	UNITED STATES	N	2024-09-01 12:09:00	2025-08-31 12:08:00		865	SBIR/STTR	2024	1514498		NICHD	1360219	55200
0	The Impact of Shear Stress on Aquaporin 1 Expression in the Pulmonary Endothelium	NHLBI	10998236	2024-08-31 12:08:00	PA-23-262	1F32HL176197-01	1	F32	HL	176197	1		SUTLIFF, ROY L	2024-09-01 12:09:00	2026-08-31 12:08:00	Special Emphasis Panel[ZRG1 F10A-R (08)]		79230673	CROGLIO, MICHAEL	Not Applicable	7	INTERNAL MEDICINE/MEDICINE	1910777	FTMTDMBR29C7	1910777	FTMTDMBR29C7	US	39.3253	-76.6051	4134401	JOHNS HOPKINS UNIVERSITY	BALTIMORE	MD	SCHOOLS OF MEDICINE	212182680	UNITED STATES	N	2024-09-01 12:09:00	2025-08-31 12:08:00		838	Training, Individual	2024	83932		NHLBI	83932	0
1	A Hyper-Thrombotic State and Immunosuppression in GBM	NCI	10994351	2024-06-24 12:06:00	PA-23-262	1F32CA287655-01A1	1	F32	CA	287655	1	A1	ODEH, HANA M	2024-12-01 12:12:00	2027-11-30 12:11:00	Special Emphasis Panel[ZRG1 F09B-C (20)]		16240474	SLOAN, ANTHONY ROBERT	Not Applicable	11	OTHER BASIC SCIENCES	135781701	M5QFLTCTSQN6	135781701	M5QFLTCTSQN6	US	41.5027	-81.6221	10000858	CLEVELAND CLINIC LERNER COM-CWRU	CLEVELAND	OH	SCHOOLS OF MEDICINE	441950001	UNITED STATES	N	2024-12-01 12:12:00	2025-11-30 12:11:00		398	Training, Individual	2024	75928		NCI	75928	0
0	Mitochondria-targeted therapy to improve metabolic health post-menopause	NIA	10989214	2024-08-29 12:08:00	PA-20-195	1R21AG083544-01A1	1	R21	AG	83544	1	A1	FRIDELL, YIH-WOEI	2024-09-01 12:09:00	2026-08-31 12:08:00	Drug and Biologic Therapeutic Delivery Study Section[DBTD]		10178385	NEWELL-FUGATE, ANNE ELIZABETH	Not Applicable	10	VETERINARY SCIENCES	847205713	KU3DCFJJTVN3	847205713	KU3DCFJJTVN3	US	30.6113	-96.3484	8266920	TEXAS A&M AGRILIFE RESEARCH	College Station	TX	SCHOOLS OF VETERINARY MEDICINE	77845	UNITED STATES	N	2024-09-01 12:09:00	2026-08-31 12:08:00		866	Non-SBIR/STTR	2024	419056		NIA	273575	145481
0	Menopausal Knee-ds: Elucidating mechanisms and treatments for knee osteoarthritis	NIA	10986977	2024-09-03 12:09:00	PA-21-049	7F30AG084163-02	7	F30	AG	84163	2		WILLIAMS, JOHN	2023-09-01 12:09:00	2025-08-31 12:08:00	Special Emphasis Panel[ZRG1-F10B-C(20)L]		16052207	GILMER, GABRIELLE	Not Applicable	12	INTERNAL MEDICINE/MEDICINE	4514360	MKAGLD59JRL1	4514360	MKAGLD59JRL1	US	40.4409	-79.9591	2059802	UNIVERSITY OF PITTSBURGH AT PITTSBURGH	PITTSBURGH	PA	SCHOOLS OF MEDICINE	152133320	UNITED STATES	N	2024-09-01 12:09:00	2025-08-31 12:08:00		866	Training, Individual	2024	53974		NIA	53974	0
0	2/2 Low dose colchicine in pAtients with peripheral artery DiseasE to assess residual vascular risk (LEADER-PAD)	NHLBI	10982434	2024-09-25 12:09:00	PAR-22-193	1U24HL171356-01A1	1	U24	HL	171356	1	A1	REID, DIANE M.	2024-09-25 12:09:00	2029-08-31 12:08:00	Special Emphasis Panel[ZHL1 CSR-Z (M1)]		12586206	VEMULAPALLI, SREEKANTH	BANGDIWALA, SHRIKANT I;BOSCH, JACKIE ;EIKELBOOM, JOHN	4	INTERNAL MEDICINE/MEDICINE	44387793	TP7EK8DZV6N5	44387793	TP7EK8DZV6N5	US	36.0078	-78.9265	2221101	DUKE UNIVERSITY	DURHAM	NC	SCHOOLS OF MEDICINE	277054673	UNITED STATES	N	2024-09-25 12:09:00	2025-08-31 12:08:00		837	Other Research-Related	2024	610248		NHLBI	416714	193534
0	1/2 Low dose colchicine in pAtients with peripheral artery DiseasE to assess residual vascular risk (LEADER-PAD)	NHLBI	10982432	2024-09-25 12:09:00	PAR-22-192	1UG3HL171357-01A1	1	UG3	HL	171357	1	A1	REID, DIANE M.	2024-09-25 12:09:00	2025-08-31 12:08:00	Special Emphasis Panel[ZHL1 CSR-Z (M1)]		9874798	PATEL, MANESH R	RYMER, JENNIFER	4	INTERNAL MEDICINE/MEDICINE	44387793	TP7EK8DZV6N5	44387793	TP7EK8DZV6N5	US	36.0078	-78.9265	2221101	DUKE UNIVERSITY	DURHAM	NC	SCHOOLS OF MEDICINE	277054673	UNITED STATES	N	2024-09-25 12:09:00	2025-08-31 12:08:00		837	Non-SBIR/STTR	2024	1858859		NHLBI	1150996	707863
1	UNDERSTANDING USE OF PERIPHERALLY INSERTED CENTRAL CATHETERS (PICCS): SYSTEM, PROVIDER, PATIENT PERSPECTIVES	VA	9729449	2018-08-29 12:08:00	HX-17-001	5I01HX002025-02	5	I01	HX	2025	2			2018-05-01 12:05:00	2020-10-31 12:10:00	HSR-1 Health Care and Clinical Management[HSR1]		8350277	KREIN, SARAH	CHOPRA, VINEET	6	Unavailable	96318480	EM8LUADP6D31	96318480	EM8LUADP6D31	US	42.2861	-83.7167	481045	VETERANS HEALTH ADMINISTRATION	ANN ARBOR	MI	Independent Hospitals	481052303	UNITED STATES	N	2019-05-01 12:05:00	2020-04-30 12:04:00		999	Non-SBIR/STTR	2018
1	UNDERSTANDING USE OF PERIPHERALLY INSERTED CENTRAL CATHETERS (PICCS): SYSTEM, PROVIDER, PATIENT PERSPECTIVES	VA	9391234	2018-06-20 12:06:00	HX-17-001	1I01HX002025-01A2	1	I01	HX	2025	1	A2		2018-05-01 12:05:00	2020-10-31 12:10:00	HSR-1 Health Care and Clinical Management[HSR1]		8350277	KREIN, SARAH	CHOPRA, VINEET	6	Unavailable	96318480	EM8LUADP6D31	96318480	EM8LUADP6D31	US	42.2861	-83.7167	481045	VETERANS HEALTH ADMINISTRATION	ANN ARBOR	MI	Independent Hospitals	481052303	UNITED STATES	N	2018-05-01 12:05:00	2019-04-30 12:04:00		999	Non-SBIR/STTR	2018
1	Treatment of chronic venous thrombosis with histotripsy and thrombolytics	NHLBI	10981546	2024-08-08 12:08:00	PA-20-185	2R01HL133334-06	2	R01	HL	133334	6		HILL-PRYOR, CRYSTAL DARLEANE-ROBIN	2017-12-15 12:12:00	2028-07-31 12:07:00	Imaging Guided Interventions and Surgery Study Section[IGIS]		14285579	BADER, KENNETH B.	Not Applicable	1	RADIATION-DIAGNOSTIC/ONCOLOGY	5421136	ZUE9HKT2CLC9	5421136	ZUE9HKT2CLC9	US	41.7896	-87.6012	1413601	UNIVERSITY OF CHICAGO	CHICAGO	IL	SCHOOLS OF MEDICINE	606372612	UNITED STATES	N	2024-09-01 12:09:00	2025-07-31 12:07:00		839	Non-SBIR/STTR	2024	699324		NHLBI	507978	191346
1	Molecular and morphometric imaging of coagulation and inflammation in pulmonary embolism pathogenesis	NHLBI	10980911	2024-09-13 12:09:00	PA-20-185	1R01HL158816-01A1	1	R01	HL	158816	1	A1	SUTLIFF, ROY L	2024-09-15 12:09:00	2029-06-30 12:06:00	Respiratory Integrative Biology and Translational Research Study Section[RIBT]		10632406	KESSINGER, CHASE WILLIAM	Not Applicable	22	Unavailable	77307437	QEMHDDHERR74	77307437	QEMHDDHERR74	US	43.088	-75.1836	4888701	MASONIC MEDICAL RESEARCH LABORATORY, INC	UTICA	NY	Research Institutes	135011738	UNITED STATES	N	2024-09-15 12:09:00	2025-06-30 12:06:00		838	Non-SBIR/STTR	2024	728651		NHLBI	400358	328293
1	PET/CT Imaging of Venous Thromboembolism in Pediatric, Adolescent, and Young Adult Oncology	NHLBI	10980220	2024-07-05 12:07:00	PA-20-185	1R01HL171715-01A1	1	R01	HL	171715	1	A1	HALLER, JOHN WAYNE	2024-07-15 12:07:00	2029-05-31 12:05:00	Clinical Translational Imaging Science Study Section[CTIS]		10934581	STACY, MITCHEL R	Not Applicable	3	Unavailable	147212963	EYMJXLN2MFB4	147212963	EYMJXLN2MFB4	US	39.9525	-82.9793	1495302	RESEARCH INST NATIONWIDE CHILDREN'S HOSP	COLUMBUS	OH	Research Institutes	432052664	UNITED STATES	N	2024-07-15 12:07:00	2025-05-31 12:05:00		837	Non-SBIR/STTR	2024	583381		NHLBI	393073	190308
0	Development of a Bioengineered Therapeutic Device for the Prevention of Lymphedema	NCI	10979412	2024-07-08 12:07:00	PAR-21-166	1R01CA285372-01A1	1	R01	CA	285372	1	A1	DARDZINSKI, BERNARD JOSEPH	2024-07-08 12:07:00	2029-06-30 12:06:00	Special Emphasis Panel[ZRG1 CTH-E (57)]		9408579	HUANG, NGAN F.	PAUKSHTO, MICHAEL VITOLDOVICH	16	Unavailable	624218814	H58TR2D7DNE3	624218814	H58TR2D7DNE3	US	37.4009	-122.138	2357101	PALO ALTO VETERANS INSTIT FOR RESEARCH	PALO ALTO	CA	Research Institutes	943041207	UNITED STATES	N	2024-07-08 12:07:00	2025-06-30 12:06:00		394	Non-SBIR/STTR	2024	556684		NCI	425206	131478
0	Targeted drug delivery for the treatment of cardiovascular disease and its clinical complications	NHLBI	10974824	2024-01-11 12:01:00	PA-20-188	4R00HL157690-03	4	R00	HL	157690	3		SCHOPFER, DAVID WESLEY	2024-01-15 12:01:00	2026-12-31 12:12:00	NSS		16484968	MAIOCCHI, SOPHIE	Not Applicable	10	BIOMEDICAL ENGINEERING	937727907	SN7KD2UK7GC5	937727907	SN7KD2UK7GC5	US	36.0594	-80.322	9021205	WAKE FOREST UNIVERSITY HEALTH SCIENCES	WINSTON-SALEM	NC	SCHOOLS OF MEDICINE	271570001	UNITED STATES	N	2024-01-15 12:01:00	2024-12-31 12:12:00		837	Non-SBIR/STTR	2024	249000		NHLBI	160645	88355
1	Advancing patient-centered decision making in older adults with venous thromboembolism	NIA	10954353	2024-08-26 12:08:00	RFA-AG-24-014	1K76AG083304-01A1	1	K76	AG	83304	1	A1	EL KASSAR, NAHED	2024-09-01 12:09:00	2029-05-31 12:05:00	Special Emphasis Panel[ZAG1 ZIJ-6 (M1)]		16103057	PARKS, ANNA L	Not Applicable	1	INTERNAL MEDICINE/MEDICINE	9095365	LL8GLEVH6MG3	9095365	LL8GLEVH6MG3	US	40.7645	-111.85	514002	UNIVERSITY OF UTAH	SALT LAKE CITY	UT	SCHOOLS OF MEDICINE	841129049	UNITED STATES	N	2024-09-01 12:09:00	2025-05-31 12:05:00		866	Other Research-Related	2024	243000		NIA	225000	18000
0	Systemic Treatments and Outcomes for Pediatric Atopic Dermatitis: Setting the Stage for Comparative Effectiveness Research	NIAMS	10954351	2024-07-22 12:07:00	PAR-22-119	1R03AR084585-01	1	R03	AR	84585	1		UNDALE, ANITA H.	2024-07-19 12:07:00	2026-06-30 12:06:00	Arthritis and Musculoskeletal and Skin Diseases Special Grants Study Section[AMS]		10694024	WAN, JOY	Not Applicable	7	DERMATOLOGY	1910777	FTMTDMBR29C7	1910777	FTMTDMBR29C7	US	39.3253	-76.6051	4134401	JOHNS HOPKINS UNIVERSITY	BALTIMORE	MD	SCHOOLS OF MEDICINE	212182680	UNITED STATES	N	2024-07-19 12:07:00	2026-06-30 12:06:00		846	Non-SBIR/STTR	2024	170490		NIAMS	106740	63750
0	Investigating the Role of Heme-Induced Complement Activation in SCD Pregnancy	NHLBI	10949887	2024-08-30 12:08:00	PAR-21-271	1K99HL175098-01	1	K99	HL	175098	1		GOLDBERG, ILANA GRACE	2024-09-01 12:09:00	2026-08-31 12:08:00	Special Emphasis Panel[ZHL1 CSR-N (M2)]		15184402	CHAMBLISS, CHRISTOPHER	Not Applicable	5	PEDIATRICS	66469933	S352L5PJLMP8	66469933	S352L5PJLMP8	US	33.7912	-84.3249	2384501	EMORY UNIVERSITY	ATLANTA	GA	SCHOOLS OF MEDICINE	303221007	UNITED STATES	N	2024-09-01 12:09:00	2025-08-31 12:08:00		839	Other Research-Related	2024	101183		NHLBI	93688	7495
1	Genetic architecture of tissue factor expression	NHLBI	10945020	2024-07-26 12:07:00	PA-20-185	1R01HL175060-01	1	R01	HL	175060	1		WARREN, RONALD Q	2024-09-01 12:09:00	2029-08-31 12:08:00	Hemostasis, Thrombosis, Blood Cells and Transfusion Study Section[HTBT]		9239978	SCHULMAN, SOL	Not Applicable	7	Unavailable	71723621	C1CPANL3EWK4	71723621	C1CPANL3EWK4	US	42.3398	-71.1057	758101	BETH ISRAEL DEACONESS MEDICAL CENTER	BOSTON	MA	Independent Hospitals	22155400	UNITED STATES	N	2024-09-01 12:09:00	2025-08-31 12:08:00		839	Non-SBIR/STTR	2024	674338		NHLBI	407151	267187
1	BCOR Regulation of Venous Thromboembolism	NHLBI	10942118	2024-07-30 12:07:00	PA-20-185	1R01HL174778-01	1	R01	HL	174778	1		KINDZELSKI, ANDREI L.	2024-08-01 12:08:00	2028-07-31 12:07:00	Special Emphasis Panel[ZRG1 IVBH-V (02)]		1901544	LOWENSTEIN, CHARLES J	OSBURN, WILLIAM OWEN	7	INTERNAL MEDICINE/MEDICINE	1910777	FTMTDMBR29C7	1910777	FTMTDMBR29C7	US	39.3253	-76.6051	4134401	JOHNS HOPKINS UNIVERSITY	BALTIMORE	MD	SCHOOLS OF MEDICINE	212182680	UNITED STATES	N	2024-08-01 12:08:00	2025-07-31 12:07:00		839	Non-SBIR/STTR	2024	666710		NHLBI	407151	259559
0	Layilin as a modulator of platelet activation and thromboinflammation	NHLBI	10937996	2024-08-01 12:08:00	PA-21-051	5F31HL164091-02	5	F31	HL	164091	2		WARREN, RONALD Q	2023-08-01 12:08:00	2026-07-31 12:07:00	Special Emphasis Panel[ZRG1-F10C-C(20)L]		78013538	MELLEMA, REBECCA	Not Applicable	1	PATHOLOGY	9095365	LL8GLEVH6MG3	9095365	LL8GLEVH6MG3	US	40.7645	-111.85	514002	UNIVERSITY OF UTAH	SALT LAKE CITY	UT	SCHOOLS OF MEDICINE	841129049	UNITED STATES	N	2024-08-01 12:08:00	2025-07-31 12:07:00		839	Training, Individual	2024	40095		NHLBI	40095	0
1	Interactions of Enzyme-Inducing Antiepileptic Drugs with Direct-Acting Oral Anticoagulants: Risk of Thromboembolic Events	NINDS	10934318	2024-01-18 12:01:00	PA-21-051	5F31NS130952-02	5	F31	NS	130952	2		HARTMAN, ADAM L.	2023-02-03 12:02:00	2024-04-05 12:04:00	Special Emphasis Panel[ZRG1-F18-D(20)L]		78510827	ACTON, EMILY KATE	Not Applicable	3	BIOSTATISTICS & OTHER MATH SCI	42250712	GM1XX56LEP58	42250712	GM1XX56LEP58	US	39.9535	-75.194	6463801	UNIVERSITY OF PENNSYLVANIA	PHILADELPHIA	PA	SCHOOLS OF MEDICINE	191046205	UNITED STATES	N	2024-02-03 12:02:00	2024-04-05 12:04:00		853	Training, Individual	2024	23314		NINDS	23314	0
1	The Immunobiology of Heparin-Induced Thrombocytopenia	NHLBI	10934144	2024-07-31 12:07:00	PAR-21-088	1P01HL167668-01A1	1	P01	HL	167668	1	A1	KINDZELSKI, ANDREI L.	2024-08-01 12:08:00	2029-07-31 12:07:00	Heart, Lung, and Blood Program Project Study Section[HLBP (MA)]	6241	6981729	WEN, RENREN	Not Applicable	4	Unavailable	57163172	JZDRNT166LE4	57163172	JZDRNT166LE4	US	43.0379	-87.9353	5304801	VERSITI WISCONSIN, INC.	MILWAUKEE	WI	Research Institutes	532332121	UNITED STATES	N	2024-07-01 12:07:00	2025-06-30 12:06:00			Non-SBIR/STTR	2024		719414		436008	283406
1	Genetic Risk Underlying Pediatric Critical Illness	NHGRI	10933497	2024-08-14 12:08:00	PA-20-203	5K08HG012374-02	5	K08	HG	12374	2		KULCHAK RAHM, ALANNA LEE	2023-09-22 12:09:00	2028-07-31 12:07:00	Genome Research Study Section[GNOM-G]		10321505	MOTELOW, JOSHUA ETHAN	Not Applicable	13	PEDIATRICS	621889815	QHF5ZZ114M72	621889815	QHF5ZZ114M72	US	40.8415	-73.9414	1833205	COLUMBIA UNIVERSITY HEALTH SCIENCES	NEW YORK	NY	SCHOOLS OF MEDICINE	100323725	UNITED STATES	N	2024-08-01 12:08:00	2025-07-31 12:07:00		172	Other Research-Related	2024	254727		NHGRI	235858	18869
0	Proud to Quit (P2Q): A Person-centered mobile technology intervention for smoking cessation among transgender adults	NIDA	10933397	2024-08-14 12:08:00	PA-21-180	5R34DA058191-02	5	R34	DA	58191	2		FITZ-RANDOLPH, MARCY ESTHER	2023-09-30 12:09:00	2025-03-21 12:03:00	Interventions to Prevent and Treat Addictions Study Section[IPTA]		10287278	SUN, CHRISTINA JIAYI	Not Applicable	6	NONE	41096314	MW8JHK6ZYEX8	41096314	MW8JHK6ZYEX8	US	39.7451	-104.838	1199905	UNIVERSITY OF COLORADO DENVER	Aurora	CO	UNIVERSITY-WIDE	800452571	UNITED STATES	N	2024-09-01 12:09:00	2025-03-21 12:03:00		279	Non-SBIR/STTR	2024	234262		NIDA	162682	71580
1	Ambulatory cryocooling therapy device	NIAMS	10932900	2024-07-31 12:07:00	PA-21-259	5R44AR081321-03	5	R44	AR	81321	3		WANG, XIBIN	2022-09-23 12:09:00	2025-07-31 12:07:00	Special Emphasis Panel[ZRG1-SBIB-W(12)B]		8366436	SAVOY, STEVE MICHAEL	Not Applicable	35	Unavailable	100651798	K39ENMXNLA73	100651798	K39ENMXNLA73	US	30.215	-97.7118	10000781	NANOHMICS, INC.	AUSTIN	TX	Domestic For-Profits	787417510	UNITED STATES	N	2024-08-01 12:08:00	2025-07-31 12:07:00		846	SBIR/STTR	2024	716807		NIAMS	373019	298233
1	Novel Biomarkers Predicting Blood Clots in Ovarian Cancer	NCI	10931748	2024-07-19 12:07:00	PA-20-185	5R01CA275762-02	5	R01	CA	275762	2		ALTSHULER, RACHEL DINA	2023-09-19 12:09:00	2028-07-31 12:07:00	Hemostasis, Thrombosis, Blood Cells and Transfusion Study Section[HTBT]		7918598	AFSHAR-KHARGHAN, VAHID	SOOD, ANIL K;SHETH, RAHUL ANIL	9	INTERNAL MEDICINE/MEDICINE	800772139	S3GMKS8ELA16	800772139	S3GMKS8ELA16	US	29.7063	-95.3972	578407	UNIVERSITY OF TX MD ANDERSON CAN CTR	HOUSTON	TX	HOSPITALS	770304009	UNITED STATES	N	2024-08-01 12:08:00	2025-07-31 12:07:00		395	Non-SBIR/STTR	2024	419571		NCI	283136	136435
1	Ultra-low Fouling and Anti-infective and Anti-thrombotic Nitric Oxide Releasing Intravascular Catheters	NHLBI	10929520	2024-07-17 12:07:00	PA-22-176	5R42HL149595-03	5	R42	HL	149595	3		LIU, SONGTAO	2020-05-01 12:05:00	2025-07-31 12:07:00	Special Emphasis Panel[ZRG1-BBBT-F(10)B]		6157601	SHEBUSKI, RONALD J.	Not Applicable	10	Unavailable	60214346	GF9DV4ACBHH8	60214346	GF9DV4ACBHH8	US	33.9304	-83.366	10070243	NYTRICX INC.	ATHENS	GA	Domestic For-Profits	306021511	UNITED STATES	N	2024-08-01 12:08:00	2025-07-31 12:07:00		837	SBIR/STTR	2024	875855		NHLBI	658077	160479
1	1/2 Pulmonary Embolism: Thrombus Removal with Catheter-Directed Therapy (PE-TRACT Trial)	NHLBI	10929511	2024-08-12 12:08:00	PAR-19-329	5UH3HL155798-03	5	UH3	HL	155798	3		NEIDERT, LESLIE EAVES	2023-09-15 12:09:00	2028-08-31 12:08:00	Clinical Trials Review Study Section[CLTR(JA)]		9011389	RAO, SUNIL	SISTA, AKHILESH K	12	RADIATION-DIAGNOSTIC/ONCOLOGY	121911077	M5SZJ6VHUHN8	121911077	M5SZJ6VHUHN8	US	40.6699	-73.9744	5998304	NEW YORK UNIVERSITY SCHOOL OF MEDICINE	NEW YORK	NY	SCHOOLS OF MEDICINE	10016	UNITED STATES	N	2024-09-01 12:09:00	2025-08-31 12:08:00		839	Non-SBIR/STTR	2024	1853234		NHLBI	1396513	456721
0	Ten-Fold Resolution Boost for Magnetic Particle Imaging with Applications to Rapid, Non-Invasive Imaging of CAR-T Cell Therapies, Stroke, GI Bleeds and Pulmonary Embolisms	NIBIB	10929409	2024-08-26 12:08:00	PAR-22-123	5U01EB034694-02	5	U01	EB	34694	2		ATANASIJEVIC, TATJANA	2023-09-15 12:09:00	2028-08-31 12:08:00	Imaging Technology Development Study Section[ITD]		3119378	CONOLLY, STEVEN M	GOODWILL, PATRICK	12	BIOMEDICAL ENGINEERING	124726725	GS3YEVSS12N6	124726725	GS3YEVSS12N6	US	37.87	-122.269	577502	UNIVERSITY OF CALIFORNIA BERKELEY	BERKELEY	CA	BIOMED ENGR/COL ENGR/ENGR STA	947101749	UNITED STATES	N	2024-09-01 12:09:00	2025-08-31 12:08:00		286	Non-SBIR/STTR	2024	684025		NIBIB	499431	184594
1	2/2 Pulmonary Embolism: Thrombus Removal with Catheter-Directed Therapy (PE-TRACT Trial) ‚ÄìDCC	NHLBI	10928723	2024-08-12 12:08:00	PAR-19-330	5U24HL155811-03	5	U24	HL	155811	3		NEIDERT, LESLIE EAVES	2022-09-01 12:09:00	2028-08-31 12:08:00	Clinical Trials Review Study Section[CLTR(JA)]		1939736	TROXEL, ANDREA B	TARPEY, THADDEUS	12	INTERNAL MEDICINE/MEDICINE	121911077	M5SZJ6VHUHN8	121911077	M5SZJ6VHUHN8	US	40.6699	-73.9744	5998304	NEW YORK UNIVERSITY SCHOOL OF MEDICINE	NEW YORK	NY	SCHOOLS OF MEDICINE	10016	UNITED STATES	N	2024-09-01 12:09:00	2025-08-31 12:08:00		839	Other Research-Related	2024	540232		NHLBI	352112	218060
0	Reprogramming PDAC Stroma by Targeting Coagulation in the Tumor Microenvironment	NCI	10927271	2024-09-02 12:09:00	RFA-CA-21-041	5U01CA274304-04	5	U01	CA	274304	4		NOTHWEHR, STEVEN F	2022-09-01 12:09:00	2027-08-31 12:08:00	ZCA1-SRB-K(M1)		8525980	HAN, BUMSOO	FISHEL, MELISSA L.;FLICK, MATTHEW J.	13	ENGINEERING (ALL TYPES)	41544081	Y8CWNJRCNN91	41544081	Y8CWNJRCNN91	US	40.1169	-88.2288	577704	UNIVERSITY OF ILLINOIS AT URBANA-CHAMPAIGN	CHAMPAIGN	IL	BIOMED ENGR/COL ENGR/ENGR STA	618207473	UNITED STATES	N	2024-09-01 12:09:00	2025-08-31 12:08:00		396	Non-SBIR/STTR	2024	885794		NCI	755671	130123
0	Alcohol Research Consortium in HIV: Epidemiology Research Arm	NIAAA	10922750	2024-08-30 12:08:00	RFA-AA-20-009	5P01AA029544-04	5	P01	AA	29544	4			2021-09-10 12:09:00	2026-08-31 12:08:00	ZAA1-DD	9226	8232221	CRANE, HEIDI M.	Not Applicable	7	Unavailable	1910777	FTMTDMBR29C7	1910777	FTMTDMBR29C7	US	39.3253	-76.6051	4134401	JOHNS HOPKINS UNIVERSITY	BALTIMORE	MD	Domestic Higher Education	212182680	UNITED STATES	N	2024-09-01 12:09:00	2025-08-31 12:08:00			Non-SBIR/STTR	2024		182198		129126	53072
1	Contact Pathway Inhibitor to Prevent Catheter-Related Thrombosis	NHLBI	10922589	2024-06-06 12:06:00	PA-23-231	1R44HL170881-01A1	1	R44	HL	170881	1	A1	HILL-PRYOR, CRYSTAL DARLEANE-ROBIN	2024-06-15 12:06:00	2025-06-14 12:06:00	Special Emphasis Panel[ZRG1 IVBH-V (11)]		12181353	LORENTZ, CHRISTINA U	TUCKER, ERIK IAN	1	Unavailable	78698200	K57JWU3XKX95	78698200	K57JWU3XKX95	US	45.489	-122.672	10016258	ARONORA, INC.	Portland	OR	Domestic For-Profits	972015511	UNITED STATES	N	2024-06-15 12:06:00	2025-06-14 12:06:00		839	SBIR/STTR	2024	493999		NHLBI	367321	94360
1	Treatment of Deep Vein Thrombosis via Targeted Inhibition of the FXII-uPAR-pAkt2 Axis in Neutrophils	VA	10516085	2022-10-13 12:10:00	BX-18-001	5I01BX003851-04	5	I01	BX	3851	4			2019-10-01 12:10:00	2025-06-30 12:06:00	ZRD1-HEMA-I(01)1		14672925	STAVROU, EVI X.	Not Applicable	7	Unavailable	93016124	KHM6GRQMTKL1	93016124	KHM6GRQMTKL1	US	41.5051	-81.6071	481118	LOUIS STOKES CLEVELAND VA MEDICAL CENTER	CLEVELAND	OH	Independent Hospitals	441413204	UNITED STATES	N	2023-10-01 12:10:00	2025-06-30 12:06:00		999	Non-SBIR/STTR	2023
1	Treatment of Deep Vein Thrombosis via Targeted Inhibition of the FXII-uPAR-pAkt2 Axis in Neutrophils	VA	10421248	2021-10-28 12:10:00	BX-18-001	5I01BX003851-03	5	I01	BX	3851	3			2019-10-01 12:10:00	2023-09-30 12:09:00	ZRD1-HEMA-I(01)1		14672925	STAVROU, EVI X.	Not Applicable	7	Unavailable	93016124	KHM6GRQMTKL1	93016124	KHM6GRQMTKL1	US	41.5051	-81.6071	481118	LOUIS STOKES CLEVELAND VA MEDICAL CENTER	CLEVELAND	OH	Independent Hospitals	441413204	UNITED STATES	N	2021-10-01 12:10:00	2022-09-30 12:09:00		999	Non-SBIR/STTR	2022
1	Treatment of Deep Vein Thrombosis via Targeted Inhibition of the FXII-uPAR-pAkt2 Axis in Neutrophils	VA	10044407	2021-06-07 12:06:00	BX-18-001	5I01BX003851-02	5	I01	BX	3851	2			2019-10-01 12:10:00	2023-09-30 12:09:00	ZRD1-HEMA-I(01)1		14672925	STAVROU, EVI X.	Not Applicable	7	Unavailable	93016124	KHM6GRQMTKL1	93016124	KHM6GRQMTKL1	US	41.5051	-81.6071	481118	LOUIS STOKES CLEVELAND VA MEDICAL CENTER	CLEVELAND	OH	Independent Hospitals	441413204	UNITED STATES	N	2020-10-01 12:10:00	2021-09-30 12:09:00		999	Non-SBIR/STTR	2021
1	Treatment of Deep Vein Thrombosis via Targeted Inhibition of the FXII-uPAR-pAkt2 Axis in Neutrophils	VA	9771144	2019-10-17 12:10:00	BX-18-001	1I01BX003851-01A2	1	I01	BX	3851	1	A2		2019-10-01 12:10:00	2023-09-30 12:09:00	Special Emphasis Panel[ZRD1 HEMA-I (01)]		14672925	STAVROU, EVI X.	Not Applicable	7	Unavailable	93016124	KHM6GRQMTKL1	93016124	KHM6GRQMTKL1	US	41.5051	-81.6071	481118	LOUIS STOKES CLEVELAND VA MEDICAL CENTER	CLEVELAND	OH	Independent Hospitals	441413204	UNITED STATES	N	2019-10-01 12:10:00	2020-09-30 12:09:00		999	Non-SBIR/STTR	2020
0	Multifunctional coagulation and platelet profiling during cardiaccirculatory support	NHLBI	10922390	2024-04-23 12:04:00	PA-23-232	1R41HL170886-01A1	1	R41	HL	170886	1	A1	GOLDBERG, ILANA GRACE	2024-05-01 12:05:00	2025-04-30 12:04:00	Special Emphasis Panel[ZRG1 ISB-S (11)]		8653187	NADKARNI, SEEMANTINI K	Not Applicable	5	Unavailable	117059117	J2FNAFKMP664	117059117	J2FNAFKMP664	US	42.3866	-71.14	10066316	COALESENZ INC.	CAMBRIDGE	MA	Domestic For-Profits	21381217	UNITED STATES	N	2024-05-01 12:05:00	2025-04-30 12:04:00		839	SBIR/STTR	2024	295915		NHLBI	71074	24841
0	Multifunctional coagulation and platelet profiling during cardiaccirculatory support	NHLBI	10922390	2024-04-23 12:04:00	PA-23-232	1R41HL170886-01A1	1	R41	HL	170886	1	A1	GOLDBERG, ILANA GRACE	2024-05-01 12:05:00	2025-04-30 12:04:00	Special Emphasis Panel[ZRG1 ISB-S (11)]		8653187	NADKARNI, SEEMANTINI K	Not Applicable	5	Unavailable	117059117	J2FNAFKMP664	117059117	J2FNAFKMP664	US	42.3866	-71.14	10066316	COALESENZ INC.	CAMBRIDGE	MA	Domestic For-Profits	21381217	UNITED STATES	N	2024-05-01 12:05:00	2025-04-30 12:04:00		839	SBIR/STTR	2024	295915		NCATS	148201	51799
1	Supplemental Oxygen for Pulmonary Embolism (SO-PE) - A Mechanistic Clinical Trial	NHLBI	10918051	2024-08-01 12:08:00	PA-20-183	5R01HL168040-02	5	R01	HL	168040	2		SUTLIFF, ROY L	2023-09-01 12:09:00	2027-07-31 12:07:00	Clinical Integrative Cardiovascular and Hematological Sciences Study Section[CCHS]		7901741	KABRHEL, CHRISTOPHER	Not Applicable	8	Unavailable	73130411	FLJ7DQKLL226	73130411	FLJ7DQKLL226	US	42.3632	-71.0688	4907701	MASSACHUSETTS GENERAL HOSPITAL	BOSTON	MA	Independent Hospitals	21142621	UNITED STATES	N	2024-08-01 12:08:00	2025-07-31 12:07:00		838	Non-SBIR/STTR	2024	568519		NHLBI	437481	131038
1	Early Detection of Changes in Pulmonary Gas Exchange by Hyperpolarized Xe MRI	NHLBI	10917313	2024-08-10 12:08:00	PA-20-185	5R01HL105643-11	5	R01	HL	105643	11		GAN, WEINIU	2011-02-01 12:02:00	2027-08-31 12:08:00	Clinical Translational Imaging Science Study Section[CTIS]		8543746	DRIEHUYS, BASTIAAN	Not Applicable	4	RADIATION-DIAGNOSTIC/ONCOLOGY	44387793	TP7EK8DZV6N5	44387793	TP7EK8DZV6N5	US	36.0078	-78.9265	2221101	DUKE UNIVERSITY	DURHAM	NC	SCHOOLS OF MEDICINE	277054673	UNITED STATES	N	2024-09-01 12:09:00	2025-08-31 12:08:00		838	Non-SBIR/STTR	2024	744470		NHLBI	469824	274646
1	Optimizing the implementation of personalized risk-prediction models for venous thromboembolism among hospitalized adults	NHLBI	10917080	2024-07-19 12:07:00	PAR-22-105	5R01HL164482-02	5	R01	HL	164482	2		ROPER, REBECCA	2023-09-01 12:09:00	2028-05-31 12:05:00	Clinical Data Management and Analysis Study Section[CDMA]		11767693	FRENCH, BENJAMIN	MIXON, AMANDA SALANITRO	7	Unavailable	79917897	GYLUH9UXHDX5	79917897	GYLUH9UXHDX5	US	36.1438	-86.801	10040927	VANDERBILT UNIVERSITY MEDICAL CENTER	NASHVILLE	TN	Independent Hospitals	372320011	UNITED STATES	N	2024-06-01 12:06:00	2025-05-31 12:05:00		840	Non-SBIR/STTR	2024	740773		NHLBI	452975	287798
1	Development of an RNA-based anticoagulant and antidote for precise on/off coagulation control during cardiovascular procedures	NHLBI	10916174	2024-08-28 12:08:00	PA-21-259	5R44HL167436-02	5	R44	HL	167436	2		GOLDBERG, ILANA GRACE	2023-09-01 12:09:00	2025-08-31 12:08:00	Special Emphasis Panel[ZRG1-VH-V(11)B]		78527694	KRISSANAPRASIT, ABHICHART	Not Applicable	4	Unavailable	109564753	K5RKRPEAQQ33	109564753	K5RKRPEAQQ33	US	36.0492	-79.1353	10067121	HELIXOMER, INC.	HILLSBOROUGH	NC	Domestic For-Profits	272789661	UNITED STATES	N	2024-09-01 12:09:00	2025-08-31 12:08:00		839	SBIR/STTR	2024	1058454		NHLBI	772890	216319
0	Collaborative Pediatric Critical Care Research Network - Clinical Site	NICHD	10915533	2024-08-14 12:08:00	RFA-HD-21-016	5PL1HD105462-04	5	PL1	HD	105462	4			2021-08-13 12:08:00	2026-07-31 12:07:00	ZHD1-DSR-T	8028	10905837	STEINER, MARIE E	Not Applicable	1	Unavailable	9095365	LL8GLEVH6MG3	9095365	LL8GLEVH6MG3	US	40.7645	-111.85	514002	UNIVERSITY OF UTAH	SALT LAKE CITY	UT	Domestic Higher Education	841129049	UNITED STATES	N	2024-08-01 12:08:00	2025-07-31 12:07:00			Research Centers	2024		87450		67756	19694
1	Population-level Pulmonary Embolism Outcome Prediction with Imaging and Clinical Data: A Multi-Center Study	NHLBI	10914037	2024-09-13 12:09:00	PA-20-185	5R01HL155410-04	5	R01	HL	155410	4		SHENOY, SIDDHARTH KAUP	2021-08-01 12:08:00	2025-07-31 12:07:00	Clinical Data Management and Analysis Study Section[CDMA]		6214883	LANGLOTZ, CURTIS P	SHAH, NIGAM H	16	RADIATION-DIAGNOSTIC/ONCOLOGY	9214214	HJD6G4D6TJY5	9214214	HJD6G4D6TJY5	US	37.4269	-122.17	8046501	STANFORD UNIVERSITY	STANFORD	CA	SCHOOLS OF MEDICINE	943052004	UNITED STATES	N	2024-08-01 12:08:00	2025-07-31 12:07:00		838	Non-SBIR/STTR	2024	406141		NHLBI	328696	77445
0	Personalized Risk Prediction for Prevention and Early Detection of Postoperative Failure to Rescue	NIBIB	10913608	2024-08-19 12:08:00	PA-20-185	5R01EB035028-02	5	R01	EB	35028	2		DUAN, QI	2023-09-01 12:09:00	2027-08-31 12:08:00	Special Emphasis Panel[ZRG1-HSS-B(02)M]		10363624	CANNESSON, MAXIME	Not Applicable		ANESTHESIOLOGY	92530369	RN64EPNH8JC6	92530369	RN64EPNH8JC6	US	34.0702	-118.451	577505	UNIVERSITY OF CALIFORNIA LOS ANGELES	LOS ANGELES	CA	SCHOOLS OF MEDICINE	900952000	UNITED STATES	N	2024-09-01 12:09:00	2025-08-31 12:08:00		286	Non-SBIR/STTR	2024	526149		NIBIB	390436	135713
0	Pregnancy as a Window to the Future: Outcomes of Antihypertensive Therapy and Superimposed Preeclampsia in Pregnant Women with Mild Chronic Hypertension (CHAP Maternal Follow-up Study)	NHLBI	10912716	2024-08-16 12:08:00	PA-20-185	5R01HL120338-10	5	R01	HL	120338	10		REID, DIANE M.	2014-09-01 12:09:00	2026-08-31 12:08:00	Special Emphasis Panel[ZRG1-PSE-N(02)]		8866927	TITA, ALAN THEVENET N.	OPARIL, SUZANNE ;SZYCHOWSKI, JEFF M	7	OBSTETRICS & GYNECOLOGY	63690705	YND4PLMC9AN7	63690705	YND4PLMC9AN7	US	33.5059	-86.7998	1288803	UNIVERSITY OF ALABAMA AT BIRMINGHAM	BIRMINGHAM	AL	SCHOOLS OF MEDICINE	352940001	UNITED STATES	N	2024-09-01 12:09:00	2025-08-31 12:08:00		837	Non-SBIR/STTR	2024	1976808		NHLBI	1571634	405174
0	Pregnancy-associated mortality and morbidity due to drugs, self-harm, and violence in the United States	NICHD	10909877	2024-08-18 12:08:00	PA-20-185	5R01HD102319-04	5	R01	HD	102319	4		CHINN, JUANITA JEANNE	2021-09-30 12:09:00	2025-08-31 12:08:00	Social Sciences and Population Studies B Study Section[SSPB]		11266893	MARGERISON, CLAIRE E	GOLDMAN-MELLOR, SIDRA	7	PUBLIC HEALTH & PREV MEDICINE	193247145	R28EKN92ZTZ9	193247145	R28EKN92ZTZ9	US	42.654	-84.492	5245901	MICHIGAN STATE UNIVERSITY	EAST LANSING	MI	SCHOOLS OF MEDICINE	488242600	UNITED STATES	N	2024-09-01 12:09:00	2025-08-31 12:08:00		865	Non-SBIR/STTR	2024	532397		NICHD	412304	120093
0	Molecular Mechanisms and Applications of Novel ER/GPER-selective Ligands	NCI	10909181	2024-08-01 12:08:00	PA-20-185	5R01CA194496-08	5	R01	CA	194496	8		FU, YALI	2016-09-07 12:09:00	2027-08-31 12:08:00	Drug Discovery and Molecular Pharmacology Study Section[DMP]		6319575	PROSSNITZ, ERIC R	ARTERBURN, JEFFREY B	1	INTERNAL MEDICINE/MEDICINE	829868723	G389MFAYJNG9	829868723	G389MFAYJNG9	US	35.091	-106.618	10021612	UNIVERSITY OF NEW MEXICO HEALTH SCIS CTR	ALBUQUERQUE	NM	SCHOOLS OF MEDICINE	871310001	UNITED STATES	N	2024-09-01 12:09:00	2025-08-31 12:08:00		395	Non-SBIR/STTR	2024	486792		NCI	401174	85618
1	DeepCertainty: Deep Learning for Contextual Diagnostic Uncertainty Measurement in Radiology Reports	NLM	10909001	2024-09-02 12:09:00	PA-20-195	5R21LM014032-02	5	R21	LM	14032	2		REDDY, GOUTHAM	2023-09-01 12:09:00	2025-08-31 12:08:00	Clinical Informatics and Digital Health Study Section[CIDH]		15037684	LIU, FEIFAN	Not Applicable	2	BIOSTATISTICS & OTHER MATH SCI	603847393	MQE2JHHJW9Q8	603847393	MQE2JHHJW9Q8	US	42.2802	-71.7582	850903	UNIV OF MASSACHUSETTS MED SCH WORCESTER	WORCESTER	MA	SCHOOLS OF MEDICINE	16550002	UNITED STATES	N	2024-09-01 12:09:00	2025-08-31 12:08:00		879	Non-SBIR/STTR	2024	226125		NLM	135000	91125
0	Adrien Jacobs - Undergraduate Research Supplement 5R01-HL151730	NHLBI	10908895	2023-12-11 12:12:00	PA-23-189	3R01HL151730-04S1	3	R01	HL	151730	4	S1	KINDZELSKI, ANDREI L.	2020-12-15 12:12:00	2024-11-30 12:11:00	Hemostasis and Thrombosis Study Section. Committee was terminated on 11/30/2020. [HT]		6397915	AREPALLY, GOWTHAMI M	CINES, DOUGLAS BROCK;RAUOVA, LUBICA	4	INTERNAL MEDICINE/MEDICINE	44387793	TP7EK8DZV6N5	44387793	TP7EK8DZV6N5	US	36.0078	-78.9265	2221101	DUKE UNIVERSITY	DURHAM	NC	SCHOOLS OF MEDICINE	277054673	UNITED STATES	N	2023-12-01 12:12:00	2024-11-30 12:11:00		839	Non-SBIR/STTR	2024	11978		NHLBI	7440	4538
0	Discovery, Implementation and Mentorship in Personalized Cardiovascular Pharmacotherapy	NHLBI	10908406	2024-08-05 12:08:00	PA-20-186	5K24HL133373-09	5	K24	HL	133373	9		HILL-PRYOR, CRYSTAL DARLEANE-ROBIN	2016-08-01 12:08:00	2026-07-31 12:07:00	NHLBI Mentored Patient-Oriented Research Study Section[MPOR(MA)]		7115645	LIMDI, NITA A	Not Applicable	7	NEUROLOGY	63690705	YND4PLMC9AN7	63690705	YND4PLMC9AN7	US	33.5059	-86.7998	1288803	UNIVERSITY OF ALABAMA AT BIRMINGHAM	BIRMINGHAM	AL	SCHOOLS OF MEDICINE	352940001	UNITED STATES	N	2024-08-01 12:08:00	2025-07-31 12:07:00		839	Other Research-Related	2024	120424		NHLBI	111504	8920
1	Clinical and Molecular based prognostic factors for Venous Thromboembolism (VTE) in Children with Sickle Cell Disease	NHLBI	10907804	2024-07-19 12:07:00	PA-20-205	5K23HL165043-02	5	K23	HL	165043	2		WELNIAK, LISBETH A	2023-08-15 12:08:00	2028-07-31 12:07:00	NHLBI Mentored Patient-Oriented Research Study Section[MPOR(MA)]		11902466	BETENSKY, MARISOL	Not Applicable	7	PEDIATRICS	1910777	FTMTDMBR29C7	1910777	FTMTDMBR29C7	US	39.3253	-76.6051	4134401	JOHNS HOPKINS UNIVERSITY	BALTIMORE	MD	SCHOOLS OF MEDICINE	212182680	UNITED STATES	N	2024-08-01 12:08:00	2025-07-31 12:07:00		839	Other Research-Related	2024	196867		NHLBI	185619	11248
1	De-Implementation of Low Value Imaging in Pulmonary Embolism (DELVE PE)	NHLBI	10907744	2024-07-09 12:07:00	PA-20-205	5K23HL155895-04	5	K23	HL	155895	4		KALANTARI, ROYA	2021-09-01 12:09:00	2026-07-31 12:07:00	NHLBI Mentored Patient-Oriented Research Study Section[MPOR(MA)]		77940513	WESTAFER, LAUREN	Not Applicable	1	Unavailable	117007515	SKSBGBWWEJ95	108999004; 079237988; 117007515	SKSBGBWWEJ95	US	42.1221	-72.6031	7710201	BAYSTATE MEDICAL CENTER, INC.	SPRINGFIELD	MA	Independent Hospitals	11991001	UNITED STATES	N	2024-08-01 12:08:00	2025-07-31 12:07:00		838	Other Research-Related	2024	174469		NHLBI	161674	12795
1	TFPI, Protein S, and Plasma FIXa in Hormone-Induced Hypercoagulability	NHLBI	10907694	2024-08-16 12:08:00	PA-19-056	5R01HL149364-04	5	R01	HL	149364	4		PHILP, DEBORAH	2021-08-01 12:08:00	2025-07-31 12:07:00	Hemostasis and Thrombosis Study Section. Committee was terminated on 11/30/2020. [HT]		1901250	MAST, ALAN E	SHEEHAN, JOHN PATRICK	4	Unavailable	57163172	JZDRNT166LE4	57163172	JZDRNT166LE4	US	43.0379	-87.9353	5304801	VERSITI WISCONSIN, INC.	MILWAUKEE	WI	Research Institutes	532332121	UNITED STATES	N	2024-08-01 12:08:00	2025-07-31 12:07:00		839	Non-SBIR/STTR	2024	675712		NHLBI	516574	159138
1	FcRn-enabling strategies for improved thrombolytic therapy	NHLBI	10907686	2024-08-07 12:08:00	PA-20-188	5R00HL153696-05	5	R00	HL	153696	5		HILL-PRYOR, CRYSTAL DARLEANE-ROBIN	2022-09-01 12:09:00	2025-08-31 12:08:00	NSS		11980559	GLASSMAN, PATRICK MCKENNA	Not Applicable	2	PHARMACOLOGY	57123192	QD4MGHFDJKU1	57123192	QD4MGHFDJKU1	US	39.9803	-75.1571	8240301	TEMPLE UNIV OF THE COMMONWEALTH	PHILADELPHIA	PA	SCHOOLS OF PHARMACY	191226104	UNITED STATES	N	2024-09-01 12:09:00	2025-08-31 12:08:00		839	Non-SBIR/STTR	2024	248984		NHLBI	157088	91896
1	Role of glycosaminoglycans (GAGs) in deep vein thrombus formation and resolution	NHLBI	10906834	2024-06-28 12:06:00	PA-21-049	5F30HL163918-03	5	F30	HL	163918	3		GOLDBERG, ILANA GRACE	2022-07-27 12:07:00	2026-07-26 12:07:00	Special Emphasis Panel[ZRG1-F10C-C(20)L]		15568391	MATHEWS, RICK	Not Applicable	1	BIOMEDICAL ENGINEERING	96997515	NPSNT86JKN51	96997515	NPSNT86JKN51	US	45.4988	-122.686	6297007	OREGON HEALTH & SCIENCE UNIVERSITY	PORTLAND	OR	SCHOOLS OF MEDICINE	972393098	UNITED STATES	N	2024-07-27 12:07:00	2025-07-26 12:07:00		839	Training, Individual	2024	53974		NHLBI	53974	0
1	Mechanisms for Deep Vein Thrombosis following Stroke	NHLBI	10906785	2024-07-30 12:07:00	PA-20-185	5R01HL158546-03	5	R01	HL	158546	3		PHILP, DEBORAH	2022-08-20 12:08:00	2027-07-31 12:07:00	Special Emphasis Panel[ZRG1-VH-C(02)M]		12479242	DHANESHA, NIRAV	Not Applicable	6	PATHOLOGY	95439774	FA4VKPTJRLY8	95439774	FA4VKPTJRLY8	US	32.4816	-93.7608	577905	LOUISIANA STATE UNIV HSC SHREVEPORT	SHREVEPORT	LA	SCHOOLS OF MEDICINE	711034228	UNITED STATES	N	2024-08-01 12:08:00	2025-07-31 12:07:00		839	Non-SBIR/STTR	2024	433881		NHLBI	314655	119226
1	An Intervention to Reduce Cancer Associated Thrombosis Through Improved Prophylaxis	NHLBI	10906164	2024-07-19 12:07:00	PA-20-190	5K01HL169920-02	5	K01	HL	169920	2		KINDZELSKI, ANDREI L.	2023-08-15 12:08:00	2028-07-31 12:07:00	NHLBI Mentored Clinical and Basic Science Study Section[MCBS(MA)]		14470346	SCHAEFER, JORDAN	Not Applicable	6	INTERNAL MEDICINE/MEDICINE	73133571	GNJ7BBP73WE9	73133571	GNJ7BBP73WE9	US	42.2755	-83.743	1506502	UNIVERSITY OF MICHIGAN AT ANN ARBOR	ANN ARBOR	MI	SCHOOLS OF MEDICINE	481091276	UNITED STATES	N	2024-08-01 12:08:00	2025-07-31 12:07:00		839	Other Research-Related	2024	171168		NHLBI	158821	12347
1	Venous Thrombosis After Traumatic Injury	NHLBI	10904797	2024-07-22 12:07:00	PA-20-185	5R01HL162729-02	5	R01	HL	162729	2		KINDZELSKI, ANDREI L.	2023-08-15 12:08:00	2027-07-31 12:07:00	Surgery, Anesthesiology and Trauma Study Section[SAT]		1913717	PARK, MYUNG SOO	AUTON, MATTHEW	1	Unavailable	6471700	Y2K4F9RPRRG7	6471700	Y2K4F9RPRRG7	US	44.0243	-92.4601	4976101	MAYO CLINIC ROCHESTER	ROCHESTER	MN	Other Domestic Non-Profits	559050001	UNITED STATES	N	2024-08-01 12:08:00	2025-07-31 12:07:00		839	Non-SBIR/STTR	2024	648296		NHLBI	495535	152761
0	An ABO Blood Type Defined ARDS Endotype in Sepsis	NHLBI	10904744	2024-08-26 12:08:00	PA-20-185	5R01HL155159-04	5	R01	HL	155159	4		ZHOU, GUOFEI	2021-09-21 12:09:00	2026-08-31 12:08:00	Respiratory Integrative Biology and Translational Research Study Section[RIBT]		11070890	REILLY, JOHN PATRICK	Not Applicable	3	INTERNAL MEDICINE/MEDICINE	42250712	GM1XX56LEP58	42250712	GM1XX56LEP58	US	39.9535	-75.194	6463801	UNIVERSITY OF PENNSYLVANIA	PHILADELPHIA	PA	SCHOOLS OF MEDICINE	191046205	UNITED STATES	N	2024-09-01 12:09:00	2025-08-31 12:08:00		838	Non-SBIR/STTR	2024	543607		NHLBI	345724	197883
1	SCH: AI-DOCTOR COLLABORATIVE MEDICAL DIAGNOSIS	NCI	10904023	2024-07-19 12:07:00	PAR-22-001	5R01CA277739-03	5	R01	CA	277739	3		GREEN, PAIGE A	2022-08-22 12:08:00	2026-07-31 12:07:00	Special Emphasis Panel[ZRG1-VH-N(50)R]		15337056	NGUYEN, HIEN VAN	Not Applicable	18	ENGINEERING (ALL TYPES)	36837920	QKWEF8XLMTT3	36837920	QKWEF8XLMTT3	US	29.7181	-95.3365	1449402	UNIVERSITY OF HOUSTON	HOUSTON	TX	BIOMED ENGR/COL ENGR/ENGR STA	772042610	UNITED STATES	N	2024-08-01 12:08:00	2025-07-31 12:07:00		393	Non-SBIR/STTR	2024	220718		NCI	53922	16796
1	SCH: AI-DOCTOR COLLABORATIVE MEDICAL DIAGNOSIS	NCI	10904023	2024-07-19 12:07:00	PAR-22-001	5R01CA277739-03	5	R01	CA	277739	3		GREEN, PAIGE A	2022-08-22 12:08:00	2026-07-31 12:07:00	Special Emphasis Panel[ZRG1-VH-N(50)R]		15337056	NGUYEN, HIEN VAN	Not Applicable	18	ENGINEERING (ALL TYPES)	36837920	QKWEF8XLMTT3	36837920	QKWEF8XLMTT3	US	29.7181	-95.3365	1449402	UNIVERSITY OF HOUSTON	HOUSTON	TX	BIOMED ENGR/COL ENGR/ENGR STA	772042610	UNITED STATES	N	2024-08-01 12:08:00	2025-07-31 12:07:00		393	Non-SBIR/STTR	2024	220718		OD	114372	35628
0	Tailored dissemination and implementation of emergency care clinical decision support to improve emergency department disposition	NHLBI	10903991	2024-08-29 12:08:00	PAR-19-274	5R01HL157596-04	5	R01	HL	157596	4		PLEVOCK HAASE, KAREN MARIE	2021-09-15 12:09:00	2025-08-31 12:08:00	Dissemination and Implementation Research in Health Study Section[DIRH]		7837381	STORROW, ALAN B	KRIPALANI, SUNIL ;LIU, DANDAN	7	Unavailable	79917897	GYLUH9UXHDX5	79917897	GYLUH9UXHDX5	US	36.1438	-86.801	10040927	VANDERBILT UNIVERSITY MEDICAL CENTER	NASHVILLE	TN	Independent Hospitals	372320011	UNITED STATES	N	2024-09-01 12:09:00	2025-08-31 12:08:00		840	Non-SBIR/STTR	2024	651596		NHLBI	459917	191679
1	Direct Rap1-talin interaction in platelets, leukocytes, and endothelial cells	NHLBI	10902039	2024-07-29 12:07:00	PAR-18-405	5P01HL151433-05	5	P01	HL	151433	5		KINDZELSKI, ANDREI L.	2020-08-05 12:08:00	2025-07-31 12:07:00	Heart, Lung, and Blood Program Project Study Section[HLBP]	9250	1864076	GINSBERG, MARK HOWARD	Not Applicable	50	Unavailable	804355790	UYTTZT6G9DT1	804355790	UYTTZT6G9DT1	US	32.877	-117.241	577507	UNIVERSITY OF CALIFORNIA, SAN DIEGO	LA JOLLA	CA	Domestic Higher Education	920930621	UNITED STATES	N	2024-08-01 12:08:00	2025-07-31 12:07:00			Non-SBIR/STTR	2024		478682		377757	100925
0	Collaborative Pediatric Critical Care Research Network - Clinical Site	NICHD	10900758	2024-09-03 12:09:00		5RL1HD107782-04	5	RL1	HD	107782	4		JENKINS, TAMMARA L	2021-08-18 12:08:00	2026-07-31 12:07:00	ZHD1-SRC(99)		10905837	STEINER, MARIE E	Not Applicable	5	PEDIATRICS	555917996	KABJZBBJ4B54	555917996	KABJZBBJ4B54	US	44.9751	-93.227	1450402	UNIVERSITY OF MINNESOTA	MINNEAPOLIS	MN	SCHOOLS OF MEDICINE	554552070	UNITED STATES	N	2024-08-01 12:08:00	2025-07-31 12:07:00		865	Non-SBIR/STTR	2024	153450		NICHD	99000	54450
1	Genome-wide Analysis of Anticoagulant Heparin Sulfate for Bioengineering Heparan	NHLBI	10900629	2024-07-16 12:07:00	PA-20-195	5R21HL167091-02	5	R21	HL	167091	2		GOLDBERG, ILANA GRACE	2023-08-15 12:08:00	2025-07-31 12:07:00	Hemostasis, Thrombosis, Blood Cells and Transfusion Study Section[HTBT]		12619406	WEISS, RYAN JOSEPH	Not Applicable	10	NONE	4315578	NMJHD63STRC5	4315578	NMJHD63STRC5	US	33.9312	-83.3789	676602	UNIVERSITY OF GEORGIA	ATHENS	GA	ORGANIZED RESEARCH UNITS	306021589	UNITED STATES	N	2024-08-01 12:08:00	2025-07-31 12:07:00		839	Non-SBIR/STTR	2024	188750		NHLBI	125000	63750
0	Deciphering the immunologic landscape of Chagas cardiomyopathy pathogenesis	NHLBI	10900146	2024-03-08 12:03:00	PA-21-052	1F31HL173973-01	1	F31	HL	173973	1		HUANG, LI-SHIN	2024-04-01 12:04:00	2028-03-31 12:03:00	Special Emphasis Panel[ZRG1 F07B-G (20)]		79146848	DUQUE, CAROLINA	Not Applicable	7	INTERNAL MEDICINE/MEDICINE	1910777	FTMTDMBR29C7	1910777	FTMTDMBR29C7	US	39.3253	-76.6051	4134401	JOHNS HOPKINS UNIVERSITY	BALTIMORE	MD	SCHOOLS OF MEDICINE	212182680	UNITED STATES	N	2024-04-01 12:04:00	2025-03-31 12:03:00		837	Training, Individual	2024	48974		NHLBI	48974	0
0	Hypertension augmented COVID-19 through renin-induced internalization of platelet-ACE2 / SARS-Cov-2 complexes	NHLBI	10899674	2024-08-09 12:08:00	PA-20-185	5R01HL158669-04	5	R01	HL	158669	4		WARREN, RONALD Q	2021-09-20 12:09:00	2025-08-31 12:08:00	Basic Biology of Blood, Heart and Vasculature Study Section [BBHV]		1893586	MCINTYRE, THOMAS M	Not Applicable	11	OTHER BASIC SCIENCES	135781701	M5QFLTCTSQN6	135781701	M5QFLTCTSQN6	US	41.5027	-81.6221	10000858	CLEVELAND CLINIC LERNER COM-CWRU	CLEVELAND	OH	SCHOOLS OF MEDICINE	441950001	UNITED STATES	N	2024-09-01 12:09:00	2025-08-31 12:08:00		839	Non-SBIR/STTR	2024	560893		NHLBI	348381	212512
1	Improving Acute Disease Management for Patients with Alzheimer's Disease and Related Dementias	NIA	10898895	2024-08-26 12:08:00	PAR-22-130	5P01AG019783-22	5	P01	AG	19783	22			2001-08-01 12:08:00	2028-07-31 12:07:00	ZAG1-ZIJ-S	5606	11016818	AGHA, LEILA S.	Not Applicable	2	Unavailable	41027822	EB8ASJBCFER9	41027822	EB8ASJBCFER9	US	43.7114	-72.2706	2021601	DARTMOUTH COLLEGE	HANOVER	NH	Domestic Higher Education	37551421	UNITED STATES	N	2024-08-01 12:08:00	2025-07-31 12:07:00			Non-SBIR/STTR	2024		289984		216000	73984
0	Disease-specific risk factors for thrombosis following vascular interventions	NHLBI	10898052	2024-07-22 12:07:00	PA-20-185	5R01HL166608-02	5	R01	HL	166608	2		KINDZELSKI, ANDREI L.	2023-08-01 12:08:00	2027-07-31 12:07:00	Hemostasis, Thrombosis, Blood Cells and Transfusion Study Section[HTBT]		7897368	CHITALIA, VIPUL C	RAVID, KATYA	7	Unavailable	5492160	JZ8RQC4EMDZ5	5492160	JZ8RQC4EMDZ5	US	42.3369	-71.0709	3617301	BOSTON MEDICAL CENTER	BOSTON	MA	Independent Hospitals	21182908	UNITED STATES	N	2024-08-01 12:08:00	2025-07-31 12:07:00		839	Non-SBIR/STTR	2024	661143		NHLBI	436012	225131
0	Swelling Management after Total Knee Arthroplasty	NIAMS	10897974	2024-07-23 12:07:00	PAR-21-045	5R21AR082101-02	5	R21	AR	82101	2		WASHABAUGH, CHARLES H.	2023-08-02 12:08:00	2026-06-30 12:06:00	Arthritis and Musculoskeletal and Skin Diseases Clinical Trials Study Section [AMSC]		10829278	BADE, MICHAEL J	Not Applicable	6	NONE	41096314	MW8JHK6ZYEX8	41096314	MW8JHK6ZYEX8	US	39.7451	-104.838	1199905	UNIVERSITY OF COLORADO DENVER	Aurora	CO	UNIVERSITY-WIDE	800452571	UNITED STATES	N	2024-07-01 12:07:00	2025-06-30 12:06:00		846	Non-SBIR/STTR	2024	150002		NIAMS	110275	39727
0	Randomized Trial of Assisted Ambulation to Improve Health Outcomes for Older Medical Inpatients	NIA	10896272	2024-07-02 12:07:00	PA-20-183	5R01AG073278-03	5	R01	AG	73278	3		RADZISZEWSKA, BARBARA	2022-08-01 12:08:00	2027-06-30 12:06:00	Interdisciplinary Clinical Care in Specialty Care Settings Study Section[ICSC]		7739147	ROTHBERG, MICHAEL B	Not Applicable	11	INTERNAL MEDICINE/MEDICINE	135781701	M5QFLTCTSQN6	135781701	M5QFLTCTSQN6	US	41.5027	-81.6221	10000858	CLEVELAND CLINIC LERNER COM-CWRU	CLEVELAND	OH	SCHOOLS OF MEDICINE	441950001	UNITED STATES	N	2024-07-01 12:07:00	2025-06-30 12:06:00		866	Non-SBIR/STTR	2024	1632009		NIA	1152958	479051
1	Development of a Universal Bi-ventricular Replacement System for the Failing Heart	NHLBI	10896124	2024-06-07 12:06:00	PA-20-185	5R01HL153516-04	5	R01	HL	153516	4		LIU, SONGTAO	2021-05-01 12:05:00	2026-04-30 12:04:00	Bioengineering, Technology and Surgical Sciences Study Section[BTSS]		10520566	CYSYK, JOSHUA P	Not Applicable	10	SURGERY	129348186	TNKGNDAWB445	129348186	TNKGNDAWB445	US	40.2644	-76.674	1524204	PENNSYLVANIA STATE UNIV HERSHEY MED CTR	HERSHEY	PA	SCHOOLS OF MEDICINE	170332360	UNITED STATES	N	2024-05-01 12:05:00	2026-04-30 12:04:00		837	Non-SBIR/STTR	2024	745926		NHLBI	459937	285989
1	Hypoxia-Inducible Factors and Neutrophil Heterogeneity in Myeloproliferative Neoplasm-Associated Venous Thrombosis	NHLBI	10895397	2024-07-19 12:07:00	PA-20-203	5K08HL163485-02	5	K08	HL	163485	2		WELNIAK, LISBETH A	2023-08-01 12:08:00	2028-07-31 12:07:00	NHLBI Mentored Clinical and Basic Science Study Section[MCBS(MA)]		11495079	REEVES, BRANDI N	Not Applicable		INTERNAL MEDICINE/MEDICINE	608195277	D3LHU66KBLD5	608195277	D3LHU66KBLD5	US	35.9316	-79.0574	578206	UNIV OF NORTH CAROLINA CHAPEL HILL	CHAPEL HILL	NC	SCHOOLS OF MEDICINE	275995023	UNITED STATES	N	2024-08-01 12:08:00	2025-07-31 12:07:00		839	Other Research-Related	2024	141211		NHLBI	130751	10460
0	Engineered microsystems to assess endothelial contribution to myeloproliferative neoplasm thrombosis	NHLBI	10895325	2024-07-30 12:07:00	PA-20-203	5K08HL159289-03	5	K08	HL	159289	3		PHILP, DEBORAH	2022-08-01 12:08:00	2027-07-31 12:07:00	NHLBI Mentored Clinical and Basic Science Study Section[MCBS(MA)]		8055823	BECKMAN, JOAN DENISE	Not Applicable	5	INTERNAL MEDICINE/MEDICINE	555917996	KABJZBBJ4B54	555917996	KABJZBBJ4B54	US	44.9751	-93.227	1450402	UNIVERSITY OF MINNESOTA	MINNEAPOLIS	MN	SCHOOLS OF MEDICINE	554552070	UNITED STATES	N	2024-08-01 12:08:00	2025-07-31 12:07:00		839	Other Research-Related	2024	171180		NHLBI	158500	12680
1	Classification and Prognostication in Pulmonary Thromboembolism Using Computed Tomography Image Analytics	NHLBI	10894298	2024-07-27 12:07:00	PA-20-185	5R01HL164717-03	5	R01	HL	164717	3		XIAO, LEI	2022-09-01 12:09:00	2027-06-30 12:06:00	Clinical Translational Imaging Science Study Section[CTIS]		3124347	RAHAGHI, FARBOD NICHOLAS	Not Applicable	7	Unavailable	30811269	QN6MS4VN7BD1	30811269	QN6MS4VN7BD1	US	42.3361	-71.1075	1080401	BRIGHAM AND WOMEN'S HOSPITAL	BOSTON	MA	Independent Hospitals	21156110	UNITED STATES	N	2024-07-01 12:07:00	2025-06-30 12:06:00		838	Non-SBIR/STTR	2024	742011		NHLBI	493337	248674
1	Matched Design with Sensitivity Analysis for Observational Survival Data in Cardiovascular Patient Management using EMR Data	NHLBI	10894124	2024-07-31 12:07:00	PAR-20-078	5R21HL170212-02	5	R21	HL	170212	2		ANAYA, GABRIEL	2023-08-01 12:08:00	2025-07-31 12:07:00	Analytics and Statistics for Population Research Panel B Study Section[ASPB]		8722462	LU, BO	Not Applicable	3	NONE	832127323	DLWBSLWAJWR1	832127323	DLWBSLWAJWR1	US	39.9996	-83.0331	6218701	OHIO STATE UNIVERSITY	COLUMBUS	OH	SCHOOLS OF PUBLIC HEALTH	432101016	UNITED STATES	N	2024-08-01 12:08:00	2025-07-31 12:07:00		837	Non-SBIR/STTR	2024	113035		NHLBI	75000	38035
1	Anticoagulant use, safety, and effectiveness for venous thromboembolism prevention in inflammatory bowel disease patients	NHLBI	10893637	2024-07-19 12:07:00	PA-20-188	5R00HL159230-04	5	R00	HL	159230	4		KINDZELSKI, ANDREI L.	2023-08-01 12:08:00	2026-07-31 12:07:00	NSS		16137007	DAWWAS, GHADEER K.	Not Applicable	7	Unavailable	79917897	GYLUH9UXHDX5	79917897	GYLUH9UXHDX5	US	36.1438	-86.801	10040927	VANDERBILT UNIVERSITY MEDICAL CENTER	NASHVILLE	TN	Independent Hospitals	372320011	UNITED STATES	N	2024-08-01 12:08:00	2025-07-31 12:07:00		839	Non-SBIR/STTR	2024	249000		NHLBI	142286	106714
1	Age-dependent heterogeneity in the efficacy of prophylaxis with enoxaparin against catheter-associated thrombosis in critically ill children	NICHD	10893387	2024-08-07 12:08:00	PA-18-480	5R01HD106326-04	5	R01	HD	106326	4		MAHOLMES, VALERIE	2021-09-10 12:09:00	2026-08-31 12:08:00	Surgery, Anesthesiology and Trauma Study Section[SAT]		10514702	FAUSTINO, EDWARD VINCENT	Not Applicable	3	PEDIATRICS	43207562	FL6GV84CKN57	43207562	FL6GV84CKN57	US	41.3109	-72.9264	9420201	YALE UNIVERSITY	NEW HAVEN	CT	SCHOOLS OF MEDICINE	65208327	UNITED STATES	N	2024-09-01 12:09:00	2025-08-31 12:08:00		865	Non-SBIR/STTR	2024	689349		NICHD	474121	215228
1	Implanted but not forgotten: identifying and testing pragmatic strategies to improve inferior vena cava filter retrieval	NHLBI	10892849	2024-07-05 12:07:00	PA-20-205	5K23HL163492-03	5	K23	HL	163492	3		REDMOND, NICOLE	2022-07-01 12:07:00	2027-06-01 12:06:00	NHLBI Mentored Patient-Oriented Research Study Section[MPOR(JA)]		15870036	TRIVEDI, PREMAL S	Not Applicable	6	NONE	41096314	MW8JHK6ZYEX8	41096314	MW8JHK6ZYEX8	US	39.7451	-104.838	1199905	UNIVERSITY OF COLORADO DENVER	Aurora	CO	UNIVERSITY-WIDE	800452571	UNITED STATES	N	2024-07-01 12:07:00	2025-06-30 12:06:00		837	Other Research-Related	2024	187332		NHLBI	173456	13876
1	Validation of a pediatric thrombosis risk assessment model and characterization of bleeding in hospitalized children through the Children's Hospital Acquired Thrombosis (CHAT) Consortium	NHLBI	10892650	2024-07-19 12:07:00	PA-20-205	5K23HL163330-04	5	K23	HL	163330	4		KINDZELSKI, ANDREI L.	2022-08-01 12:08:00	2027-07-31 12:07:00	NHLBI Mentored Patient-Oriented Research Study Section[MPOR(JA)]		11348767	JAFFRAY, JULIE ANN	Not Applicable	50	PEDIATRICS	804355790	UYTTZT6G9DT1	804355790	UYTTZT6G9DT1	US	32.877	-117.241	577507	UNIVERSITY OF CALIFORNIA, SAN DIEGO	LA JOLLA	CA	SCHOOLS OF MEDICINE	920930621	UNITED STATES	N	2024-08-01 12:08:00	2025-07-31 12:07:00		839	Other Research-Related	2024	171288		NHLBI	158600	12688
1	Integrated Dual-frequency Ultrasound Catheter for Accelerated Sonothrombolysis (iDUCAS)	NHLBI	10890975	2024-05-10 12:05:00	PA-20-185	2R01HL141967-05A1	2	R01	HL	141967	5	A1	GILLASPY, ALLISON	2018-08-15 12:08:00	2028-03-31 12:03:00	Special Emphasis Panel[ZRG1 ISB-N (03)]		8454352	JIANG, XIAONING	XU, ZHEN		ENGINEERING (ALL TYPES)	42092122	U3NVH931QJJ3	42092122	U3NVH931QJJ3; XRPPWZ3TK937	US	35.7847	-78.6772	578204	NORTH CAROLINA STATE UNIVERSITY RALEIGH	RALEIGH	NC	BIOMED ENGR/COL ENGR/ENGR STA	276957514	UNITED STATES	N	2024-05-15 12:05:00	2025-03-31 12:03:00		839	Non-SBIR/STTR	2024	625257		NHLBI	478855	146402
0	The development of a systematic approach to harness real-world evidence for the evaluation of medication safety and effectiveness in children	NICHD	10890198	2024-06-28 12:06:00	PA-20-203	5K08HD110600-02	5	K08	HD	110600	2		VANCE, KATIE MARIE	2023-08-01 12:08:00	2028-07-31 12:07:00	Pediatrics Study Section[CHHD-A]		78469825	SAVAGE, TIMOTHY JOHN	Not Applicable	7	Unavailable	30811269	QN6MS4VN7BD1	30811269	QN6MS4VN7BD1	US	42.3361	-71.1075	1080401	BRIGHAM AND WOMEN'S HOSPITAL	BOSTON	MA	Independent Hospitals	21156110	UNITED STATES	N	2024-08-01 12:08:00	2025-07-31 12:07:00		865	Other Research-Related	2024	168051		NICHD	155603	12448
0	Mentoring and Research in Patient-Oriented Cardiovascular Pharmacoepidemiology	NHLBI	10889975	2024-05-30 12:05:00	PA-20-186	5K24HL159246-04	5	K24	HL	159246	4		COADY, SEAN	2021-07-15 12:07:00	2026-06-30 12:06:00	NHLBI Mentored Patient-Oriented Research Study Section[MPOR(MA)]		8338060	LUTSEY, PAMELA L.	Not Applicable	5	PUBLIC HEALTH & PREV MEDICINE	555917996	KABJZBBJ4B54	555917996	KABJZBBJ4B54	US	44.9751	-93.227	1450402	UNIVERSITY OF MINNESOTA	MINNEAPOLIS	MN	SCHOOLS OF PUBLIC HEALTH	554552070	UNITED STATES	N	2024-07-01 12:07:00	2025-06-30 12:06:00		837	Other Research-Related	2024	104141		NHLBI	96427	7714
0	Pubertal Blockade and Estradiol Effects on Cardiometabolic Health for Transitioning Youth (PUBERTY)	NHLBI	10888162	2024-07-03 12:07:00	PA-19-119	5K23HL151868-05	5	K23	HL	151868	5		CHEON, YEWON	2020-08-15 12:08:00	2025-07-31 12:07:00	NHLBI Mentored Patient-Oriented Research Study Section[MPOR(JA)]		14259195	NOKOFF, NATALIE J	Not Applicable	6	PEDIATRICS	41096314	MW8JHK6ZYEX8	41096314	MW8JHK6ZYEX8	US	39.7451	-104.838	1199905	UNIVERSITY OF COLORADO DENVER	Aurora	CO	SCHOOLS OF MEDICINE	800452571	UNITED STATES	N	2024-08-01 12:08:00	2025-07-31 12:07:00		837	Other Research-Related	2024	186716		NHLBI	172885	13831
1	Role of mitochondria in SLE and its cardiovascular complications	NHLBI	10887621	2024-07-15 12:07:00	PA-20-185	5R01HL158606-04	5	R01	HL	158606	4		PHILP, DEBORAH	2021-08-25 12:08:00	2026-06-30 12:06:00	Special Emphasis Panel[ZRG1-IDIB-B(02)]		14757137	LOOD, JAN CHRISTIAN	Not Applicable	7	INTERNAL MEDICINE/MEDICINE	605799469	HD1WMN6945W6	605799469	HD1WMN6945W6	US	47.6603	-122.315	9087701	UNIVERSITY OF WASHINGTON	SEATTLE	WA	SCHOOLS OF MEDICINE	981959472	UNITED STATES	N	2024-07-01 12:07:00	2025-06-30 12:06:00		839	Non-SBIR/STTR	2024	565466		NHLBI	382588	182878
1	BC-mediated delivery of thromboprophylaxis	NHLBI	10887615	2024-06-06 12:06:00	PA-20-185	5R01HL159256-04	5	R01	HL	159256	4		KINDZELSKI, ANDREI L.	2021-09-01 12:09:00	2025-06-30 12:06:00	Gene and Drug Delivery Systems Study Section[GDD]		8255469	MUZYKANTOV, VLADIMIR R	Not Applicable	3	PHARMACOLOGY	42250712	GM1XX56LEP58	42250712	GM1XX56LEP58	US	39.9535	-75.194	6463801	UNIVERSITY OF PENNSYLVANIA	PHILADELPHIA	PA	SCHOOLS OF MEDICINE	191046205	UNITED STATES	N	2024-07-01 12:07:00	2025-06-30 12:06:00		839	Non-SBIR/STTR	2024	653281		NHLBI	458738	194543
0	The role of contact pathway factors in mechanical circulation	NHLBI	10887510	2024-07-19 12:07:00	PA-20-185	5R01HL160582-03	5	R01	HL	160582	3		GOLDBERG, ILANA GRACE	2022-07-01 12:07:00	2026-06-30 12:06:00	Hemostasis, Thrombosis, Blood Cells and Transfusion Study Section[HTBT]		6063546	PALUMBO, JOSEPH S.	MORALES, DAVID L	1	Unavailable	71284913	JZD1HLM2ZU83	71284913	JZD1HLM2ZU83	US	39.1407	-84.501	615001	CINCINNATI CHILDRENS HOSP MED CTR	CINCINNATI	OH	Independent Hospitals	452293039	UNITED STATES	N	2024-07-01 12:07:00	2025-06-30 12:06:00		839	Non-SBIR/STTR	2024	551288		NHLBI	346722	204566
0	A novel thrombolytic targeting Von Willebrand Factor (VWF) to treat ischemic stroke	NINDS	10887485	2024-07-26 12:07:00	PA-20-185	5R01NS123687-04	5	R01	NS	123687	4		BOSETTI, FRANCESCA	2021-07-15 12:07:00	2026-06-30 12:06:00	Acute Neural Injury and Epilepsy Study Section[ANIE]		10462490	NIMJEE, SHAHID	Not Applicable	3	NEUROSURGERY	832127323	DLWBSLWAJWR1	832127323	DLWBSLWAJWR1	US	39.9996	-83.0331	6218701	OHIO STATE UNIVERSITY	COLUMBUS	OH	SCHOOLS OF MEDICINE	432101016	UNITED STATES	N	2024-07-01 12:07:00	2025-06-30 12:06:00		853	Non-SBIR/STTR	2024	463641		NINDS	307216	156425
1	Functional Characterization of Children with Chronic Venous Thromboembolic Disease	NHLBI	10886666	2024-05-29 12:05:00	PA-20-185	5R01HL153963-04	5	R01	HL	153963	4		ZOU, SHIMIAN	2021-09-01 12:09:00	2025-06-30 12:06:00	Hemostasis and Thrombosis Study Section. Committee was terminated on 11/30/2020. [HT]		12027900	ZIA, AYESHA	Not Applicable	30	PEDIATRICS	800771545	YZJ6DKPM4W63	800771545	YZJ6DKPM4W63	US	32.812	-96.8375	578404	UT SOUTHWESTERN MEDICAL CENTER	DALLAS	TX	SCHOOLS OF MEDICINE	753909105	UNITED STATES	N	2024-07-01 12:07:00	2025-06-30 12:06:00		839	Non-SBIR/STTR	2024	675581		NHLBI	491987	183594
1	ABO and Immunogenetic Variation in the Pathogenesis of Heparin-Induced Thrombocytopenia	NHLBI	10886615	2024-05-30 12:05:00	PA-20-185	5R01HL156993-03	5	R01	HL	156993	3		ZOU, SHIMIAN	2022-07-01 12:07:00	2026-06-30 12:06:00	Genetics of Health and Disease Study Section[GHD]		10301389	KARNES, JASON HANSEN	Not Applicable	7	PHARMACOLOGY	806345617	ED44Y3W6P7B9	806345617	ED44Y3W6P7B9	US	32.2328	-110.959	490201	UNIVERSITY OF ARIZONA	TUCSON	AZ	SCHOOLS OF PHARMACY	857210158	UNITED STATES	N	2024-07-01 12:07:00	2025-06-30 12:06:00		839	Non-SBIR/STTR	2024	529885		NHLBI	398834	131051
1	Ancestry and sex-related pharmacogenomic and metabolomic signatures of oral anticoagulant response	NHLBI	10886294	2024-09-18 12:09:00	PA-20-205	1K23HL165031-01A1	1	K23	HL	165031	1	A1	WARREN, RONALD Q	2024-09-18 12:09:00	2029-08-31 12:08:00	NHLBI Mentored Patient-Oriented Research Study Section[MPOR (JA)]		15682604	DAVIS, BRITTNEY H	Not Applicable	7	NEUROLOGY	63690705	YND4PLMC9AN7	63690705	YND4PLMC9AN7	US	33.5059	-86.7998	1288803	UNIVERSITY OF ALABAMA AT BIRMINGHAM	BIRMINGHAM	AL	SCHOOLS OF MEDICINE	352940001	UNITED STATES	N	2024-09-18 12:09:00	2025-08-31 12:08:00		839	Other Research-Related	2024	169222		NHLBI	156742	12480
1	Functional Lung Imaging Using a Single kV CT Acquisition	NHLBI	10885934	2024-06-28 12:06:00	PA-20-185	5R01HL153594-04	5	R01	HL	153594	4		HALLER, JOHN WAYNE	2021-07-01 12:07:00	2025-06-30 12:06:00	Emerging Imaging Technologies and Applications Study Section[EITA]		7879158	CHEN, GUANG-HONG	LI, KE	2	PHYSICS	161202122	LCLSJAGTNZQ7	161202122	LCLSJAGTNZQ7	US	43.0685	-89.4009	578503	UNIVERSITY OF WISCONSIN-MADISON	MADISON	WI	SCHOOLS OF MEDICINE	537151218	UNITED STATES	N	2024-07-01 12:07:00	2025-06-30 12:06:00		837	Non-SBIR/STTR	2024	744424		NHLBI	487124	257300
0	Platelet Metabolism in Diabetes Mellitus	NHLBI	10884522	2024-09-05 12:09:00	PA-20-185	5R01HL160910-03	5	R01	HL	160910	3		GOLDBERG, ILANA GRACE	2022-09-20 12:09:00	2026-06-30 12:06:00	Hemostasis, Thrombosis, Blood Cells and Transfusion Study Section[HTBT]		8688832	WANG, QINGJUN	Not Applicable	6	OPHTHALMOLOGY	939017877	H1HYA8Z1NTM5	939017877	H1HYA8Z1NTM5	US	38.041	-84.5059	2793601	UNIVERSITY OF KENTUCKY	LEXINGTON	KY	SCHOOLS OF MEDICINE	405260001	UNITED STATES	N	2024-07-01 12:07:00	2025-06-30 12:06:00		839	Non-SBIR/STTR	2024	520852		NHLBI	340426	180426
0	Cardiac Imaging of Neuro-Embolic Mechanisms in Atriopathies causing Stroke (CINEMAS)	NHLBI	10882523	2024-04-29 12:04:00	PA-20-185	1R01HL170019-01A1	1	R01	HL	170019	1	A1	TINSLEY, EMILY	2024-05-01 12:05:00	2029-04-30 12:04:00	Clinical Integrative Cardiovascular and Hematological Sciences Study Section[CCHS]		1872049	GOLDBERGER, JEFFREY J	COLLINS, JEREMY DOUGLAS;MARKL, MICHAEL ;PRABHAKARAN, SHYAM ;ROMANO, JOSE G	27	INTERNAL MEDICINE/MEDICINE	52780918	F8THLJQSAF93	52780918	F8THLJQSAF93	US	25.7135	-80.2772	5221250	UNIVERSITY OF MIAMI SCHOOL OF MEDICINE	CORAL GABLES	FL	SCHOOLS OF MEDICINE	331462926	UNITED STATES	N	2024-05-01 12:05:00	2025-04-30 12:04:00		837	Non-SBIR/STTR	2024	1780257		NHLBI	1407201	373056
1	Modulating Fibrinolysis Dynamics by Leveraging Multivalent Avidity to Control Enzyme Activity	NHLBI	10881877	2024-06-19 12:06:00	PA-20-185	5R01HL167877-02	5	R01	HL	167877	2		HILL-PRYOR, CRYSTAL DARLEANE-ROBIN	2023-07-15 12:07:00	2028-06-30 12:06:00	Hemostasis, Thrombosis, Blood Cells and Transfusion Study Section[HTBT]		14716618	ALVES, NATHAN J	Not Applicable	7	EMERGENCY MEDICINE	603007902	SHHBRBAPSM35	603007902; 625168166	DKNHLK3NBPH7; DL9MTNNKWYR9; GY8GKRUWM7D5; HA48EWMJFV47; HCNBFNDANNV5; HCRDU7BNPZ13; HCWTYJ7KQ4U6; HEBLAL94JHP7; NKCRSKVJBXE3; SHHBRBAPSM35; TA1NYNZ27LQ7; WJJRCLJ936C8; X51WYC1QEPD7; XNBJV454V2W1; YCJNP5NJYCY1; YW8WNKKANDR9	US	39.7792	-86.1753	577806	INDIANA UNIVERSITY INDIANAPOLIS	INDIANAPOLIS	IN	SCHOOLS OF MEDICINE	462022915	UNITED STATES	N	2024-07-01 12:07:00	2025-06-30 12:06:00		839	Non-SBIR/STTR	2024	463113		NHLBI	297249	165864
1	Nudging Provider Adoption of Clinical Decision Support: Implementation of an EHR-Agnostic Pulmonary Embolism Risk Prediction Tool	NHLBI	10881248	2024-03-06 12:03:00	PAR-22-105	1R01HL169364-01A1	1	R01	HL	169364	1	A1	ROPER, REBECCA	2024-04-01 12:04:00	2029-03-31 12:03:00	Science of Implementation in Health and Healthcare Study Section[SIHH]		12661630	RICHARDSON, SAFIYA	Not Applicable	12	INTERNAL MEDICINE/MEDICINE	121911077	M5SZJ6VHUHN8	121911077	M5SZJ6VHUHN8	US	40.6699	-73.9744	5998304	NEW YORK UNIVERSITY SCHOOL OF MEDICINE	NEW YORK	NY	SCHOOLS OF MEDICINE	10016	UNITED STATES	N	2024-04-01 12:04:00	2025-03-31 12:03:00		840	Non-SBIR/STTR	2024	785951		NHLBI	586353	199598
0	A multicenter pragmatic randomized trial evaluating effectiveness and safety of outpatient Foley catheter for cervical ripening in nulliparous women: a Type 1 hybrid effectiveness-implementation study	NICHD	10880571	2024-06-28 12:06:00	PA-20-183	5R01HD109229-03	5	R01	HD	109229	3		LONGO, MONICA	2022-09-21 12:09:00	2027-06-30 12:06:00	Health Services: Quality and Effectiveness Study Section[HSQE]		10924935	LEVINE, LISA DANIELLE	CAHILL, ALISON G	3	OBSTETRICS & GYNECOLOGY	42250712	GM1XX56LEP58	42250712	GM1XX56LEP58	US	39.9535	-75.194	6463801	UNIVERSITY OF PENNSYLVANIA	PHILADELPHIA	PA	SCHOOLS OF MEDICINE	191046205	UNITED STATES	N	2024-07-01 12:07:00	2025-06-30 12:06:00		865	Non-SBIR/STTR	2024	665371		NICHD	579065	86306
1	Drop-of-blood technology for diagnosis and therapeutic drug monitoring in patients with infectious disease	NIBIB	10879140	2024-05-15 12:05:00	PAR-20-084	5R21EB031401-03	5	R21	EB	31401	3		GILCHRIST, KRISTIN HEDGEPATH	2022-07-15 12:07:00	2026-04-30 12:04:00	Instrumentation and Systems Development Study Section[ISD]		8152423	KHISMATULLIN, DAMIR B	Not Applicable	1	BIOMEDICAL ENGINEERING	53785812	XNY5ULPU8EN6	53785812	XNY5ULPU8EN6	US	29.9354	-90.1228	8424601	TULANE UNIVERSITY OF LOUISIANA	NEW ORLEANS	LA	SCHOOLS OF ARTS AND SCIENCES	701185665	UNITED STATES	N	2024-05-01 12:05:00	2026-04-30 12:04:00		286	Non-SBIR/STTR	2024	190000		NIBIB	125000	65000
1	Evaluating the Safety and Efficacy of Targeting the Contact Pathway to Prevent Device Associated Thrombosis.	NHLBI	10879063	2024-06-07 12:06:00	RFA-HL-19-015	5R01HL151367-05	5	R01	HL	151367	5		LIU, SONGTAO	2020-06-15 12:06:00	2025-05-31 12:05:00	ZHL1-CSR-M(F1)		16006434	SHATZEL, JOSEPH JAMES	Not Applicable	1	BIOMEDICAL ENGINEERING	96997515	NPSNT86JKN51	96997515	NPSNT86JKN51	US	45.4988	-122.686	6297007	OREGON HEALTH & SCIENCE UNIVERSITY	PORTLAND	OR	SCHOOLS OF MEDICINE	972393098	UNITED STATES	N	2024-06-01 12:06:00	2025-05-31 12:05:00		837	Non-SBIR/STTR	2024	297000		NHLBI	225000	72000
0	Randomized Comparison of the Clinical Outcome of Single Versus Multiple Arterial Grafts: Cognition (ROMA:Cog)	NINDS	10877167	2024-07-16 12:07:00	PA-20-185	5R01NS123639-04	5	R01	NS	123639	4		YIN, XILING	2021-06-15 12:06:00	2025-03-12 12:03:00	Acute Neural Injury and Epilepsy Study Section[ANIE]		11309584	MASTERSON CREBER, RUTH MARIE	GAUDINO, MARIO FL;SWARTZ, RICHARD	13	OTHER HEALTH PROFESSIONS	621889815	QHF5ZZ114M72	621889815	QHF5ZZ114M72	US	40.8415	-73.9414	1833205	COLUMBIA UNIVERSITY HEALTH SCIENCES	NEW YORK	NY	SCHOOLS OF NURSING	100323725	UNITED STATES	N	2024-07-01 12:07:00	2025-03-12 12:03:00		853	Non-SBIR/STTR	2024	781935		NIA	108726	28632
0	Randomized Comparison of the Clinical Outcome of Single Versus Multiple Arterial Grafts: Cognition (ROMA:Cog)	NINDS	10877167	2024-07-16 12:07:00	PA-20-185	5R01NS123639-04	5	R01	NS	123639	4		YIN, XILING	2021-06-15 12:06:00	2025-03-12 12:03:00	Acute Neural Injury and Epilepsy Study Section[ANIE]		11309584	MASTERSON CREBER, RUTH MARIE	GAUDINO, MARIO FL;SWARTZ, RICHARD	13	OTHER HEALTH PROFESSIONS	621889815	QHF5ZZ114M72	621889815	QHF5ZZ114M72	US	40.8415	-73.9414	1833205	COLUMBIA UNIVERSITY HEALTH SCIENCES	NEW YORK	NY	SCHOOLS OF NURSING	100323725	UNITED STATES	N	2024-07-01 12:07:00	2025-03-12 12:03:00		853	Non-SBIR/STTR	2024	781935		NINDS	510216	134361
0	Long term adverse health outcomes for women and children following SARS-CoV-2 infection during pregnancy	NIAID	10873260	2024-07-02 12:07:00	PA-20-185	5R01AI178009-02	5	R01	AI	178009	2		BOZICK, BROOKE ALLISON	2023-07-01 12:07:00	2028-06-30 12:06:00	Reproductive, Perinatal and Pediatric Health Study Section[RPPH]		8842738	HEDDERSON, MONIQUE MARIE	AVALOS, LYNDSAY AMMON	12	Unavailable	150829349	P1RTMASB37B5	150829349	P1RTMASB37B5	US	37.8058	-122.265	3497005	KAISER FOUNDATION RESEARCH INSTITUTE	Oakland	CA	Research Institutes	946123610	UNITED STATES	N	2024-07-01 12:07:00	2025-06-30 12:06:00		855	Non-SBIR/STTR	2024	802563		NIAID	499216	303347
1	Sulfated Poly-Amido-Saccharide (sulPAS) Biomaterials as Anticoagulants	NHLBI	10873098	2024-07-12 12:07:00	PA-20-185	5R01HL164650-03	5	R01	HL	164650	3		AGRAWAL, NITIN	2022-07-01 12:07:00	2026-06-30 12:06:00	Biomaterials and Biointerfaces Study Section[BMBI]		1858385	GRINSTAFF, MARK W.	CHAIKOF, ELLIOT	7	CHEMISTRY	49435266	THL6A6JLE1S7	49435266	THL6A6JLE1S7	US	42.3496	-71.0997	10001093	BOSTON UNIVERSITY (CHARLES RIVER CAMPUS)	BOSTON	MA	SCHOOLS OF ARTS AND SCIENCES	22151390	UNITED STATES	N	2024-07-01 12:07:00	2025-06-30 12:06:00		839	Non-SBIR/STTR	2024	551239		NHLBI	438791	112448
1	Links between Cardiovascular disease, Lung disease, and Obstructive sleep apnea in HIV: Understanding complex patients	NHLBI	10870160	2024-06-10 12:06:00	PA-20-185	5R01HL126538-06	5	R01	HL	126538	6		ZOU, SHIMIAN	2014-09-12 12:09:00	2026-06-30 12:06:00	HIV Comorbidities and Clinical Studies Study Section[HCCS]		8232221	CRANE, HEIDI M.	CROTHERS, KRISTINA ANNE;DELANEY, JOSEPH AUSTIN	7	INTERNAL MEDICINE/MEDICINE	605799469	HD1WMN6945W6	605799469	HD1WMN6945W6	US	47.6603	-122.315	9087701	UNIVERSITY OF WASHINGTON	SEATTLE	WA	SCHOOLS OF MEDICINE	981959472	UNITED STATES	N	2024-07-01 12:07:00	2025-06-30 12:06:00		839	Non-SBIR/STTR	2024	675830		NHLBI	532794	143036
0	Targeting HNF4-induced thrombo-inflammation in Chagas disease	NIAID	10867480	2024-07-23 12:07:00	PA-20-195	5R21AI178318-02	5	R21	AI	178318	2		MCGUGAN, GLEN C.	2023-06-15 12:06:00	2026-05-31 12:05:00	Hemostasis, Thrombosis, Blood Cells and Transfusion Study Section[HTBT]		3129094	GARG, NISHA JAIN	Not Applicable	14	MICROBIOLOGY/IMMUN/VIROLOGY	800771149	MSPWVMXXMN76	800771149	MSPWVMXXMN76	US	29.311	-94.778	578406	UNIVERSITY OF TEXAS MED BR GALVESTON	GALVESTON	TX	SCHOOLS OF MEDICINE	775555302	UNITED STATES	N	2024-06-01 12:06:00	2025-05-31 12:05:00		855	Non-SBIR/STTR	2024	20882		NIAID	13051	7831
0	Applications of Claims-Based Frailty Index to Advance Evidence for Frailty-Guided Decision-Making	NIA	10867420	2024-06-21 12:06:00	PA-20-185	5R01AG071809-04	5	R01	AG	71809	4		SALIVE, MARCEL	2021-09-01 12:09:00	2026-05-31 12:05:00	Organization and Delivery of Health Services Study Section[ODHS]		10936280	KIM, DAE HYUN	Not Applicable	8	Unavailable	30832075	WS29EMGEVEJ4	30832075	WS29EMGEVEJ4	US	42.2967	-71.1307	9512301	HEBREW REHABILITATION CENTER FOR AGED	BOSTON	MA	Independent Hospitals	21311000	UNITED STATES	N	2024-06-01 12:06:00	2025-05-31 12:05:00		866	Non-SBIR/STTR	2024	636192		NIA	410738	225454
1	Role of Factor XII in Thrombo-Inflammatory Complications of Sickle Cell Disease	NHLBI	10859580	2024-07-05 12:07:00	PA-20-185	1R01HL173322-01	1	R01	HL	173322	1		PHILP, DEBORAH	2024-07-15 12:07:00	2028-06-30 12:06:00	Hemostasis, Thrombosis, Blood Cells and Transfusion Study Section[HTBT]		6475507	PAWLINSKI, RAFAL L	STAVROU, EVI X.		INTERNAL MEDICINE/MEDICINE	608195277	D3LHU66KBLD5	608195277	D3LHU66KBLD5	US	35.9316	-79.0574	578206	UNIV OF NORTH CAROLINA CHAPEL HILL	CHAPEL HILL	NC	SCHOOLS OF MEDICINE	275995023	UNITED STATES	N	2024-07-15 12:07:00	2025-06-30 12:06:00		839	Non-SBIR/STTR	2024	724727		NHLBI	536152	188575
1	Determinants of COVID19-induced venous thrombosis and targeted therapy assessed with bioengineered vein-chip	NHLBI	10857160	2024-05-01 12:05:00	PA-20-185	5R01HL157790-04	5	R01	HL	157790	4		GOLDBERG, ILANA GRACE	2021-05-01 12:05:00	2026-04-30 12:04:00	Vascular Cell and Molecular Biology Study Section[VCMB]		1892117	CONNOR, JOHN H	COOKE, JOHN P;JAIN, ABHISHEK	7	MICROBIOLOGY/IMMUN/VIROLOGY	604483045	FBYMGMHW4X95	604483045	FBYMGMHW4X95	US	42.3364	-71.071	894901	BOSTON UNIVERSITY MEDICAL CAMPUS	BOSTON	MA	SCHOOLS OF MEDICINE	21182340	UNITED STATES	N	2024-05-01 12:05:00	2026-04-30 12:04:00		839	Non-SBIR/STTR	2024	705488		NHLBI	626423	79065
1	Beyond Urea Kinetics: Balancing Tradeoffs in Dialyzer Design for the Next 50 Years	NIDDK	10856289	2024-08-16 12:08:00	PA-20-185	1R01DK139048-01	1	R01	DK	139048	1		GOSSETT, DANIEL ROBERT	2024-08-16 12:08:00	2029-06-30 12:06:00	Instrumentation and Systems Development Study Section[ISD]		7682652	FISSELL, WILLIAM H	ROY, SHUVO	7	Unavailable	79917897	GYLUH9UXHDX5	79917897	GYLUH9UXHDX5	US	36.1438	-86.801	10040927	VANDERBILT UNIVERSITY MEDICAL CENTER	NASHVILLE	TN	Independent Hospitals	372320011	UNITED STATES	N	2024-08-16 12:08:00	2025-06-30 12:06:00		847	Non-SBIR/STTR	2024	518661		NIDDK	352720	165941
0	Monitoring of disease-induced skin VOC patterns from handheld and wearable chemical sensors	NCATS	10854878	2024-05-30 12:05:00	RFA-TR-21-009	5U01TR004083-03	5	U01	TR	4083	3		CROUCHER, LEAH TOLOSA	2022-06-22 12:06:00	2027-05-31 12:05:00	ZTR1-DPI-5(01)		2050145	DAVIS, CRISTINA ELIZABETH	KENYON, NICHOLAS J.	4	ENGINEERING (ALL TYPES)	47120084	TX2DAGQPENZ5	47120084	TX2DAGQPENZ5	US	38.5434	-121.729	577503	UNIVERSITY OF CALIFORNIA AT DAVIS	DAVIS	CA	BIOMED ENGR/COL ENGR/ENGR STA	956186153	UNITED STATES	N	2024-06-01 12:06:00	2025-05-31 12:05:00		350	Non-SBIR/STTR	2024	1320252		NCATS	964283	355969
1	Automated Sonographic Detection of Pulmonary Embolism Using Machine Learning Algorithm	NIBIB	10852966	2024-07-12 12:07:00	PAR-20-084	5R21EB030677-02	5	R21	EB	30677	2		PEREIRA DE SA, RUI CARLOS	2023-06-01 12:06:00	2025-05-31 12:05:00	Emerging Imaging Technologies and Applications Study Section[EITA]		9221768	ADHIKARI, SRIKAR REDDY	Not Applicable	7	EMERGENCY MEDICINE	806345617	ED44Y3W6P7B9	806345617	ED44Y3W6P7B9	US	32.2328	-110.959	490201	UNIVERSITY OF ARIZONA	TUCSON	AZ	SCHOOLS OF MEDICINE	857210158	UNITED STATES	N	2024-06-01 12:06:00	2025-05-31 12:05:00		286	Non-SBIR/STTR	2024	300318		NIBIB	244848	55470
1	An expanded national cohort study of transgender people	NIA	10852850	2024-05-31 12:05:00	PA-18-729	5R01AG066956-04	5	R01	AG	66956	4		SALIVE, MARCEL	2021-09-15 12:09:00	2026-05-31 12:05:00	Cancer, Heart, and Sleep Epidemiology B Study Section[CHSB]		8309432	GOODMAN, MICHAEL	Not Applicable	5	PUBLIC HEALTH & PREV MEDICINE	66469933	S352L5PJLMP8	66469933	S352L5PJLMP8	US	33.7912	-84.3249	2384501	EMORY UNIVERSITY	ATLANTA	GA	SCHOOLS OF PUBLIC HEALTH	303221007	UNITED STATES	N	2024-06-01 12:06:00	2025-05-31 12:05:00		866	Non-SBIR/STTR	2024	637131		NIA	563924	73207
0	Project 3- Role of Leukocyte-Platelet Interactions in Inflammation and Thrombosis	NHLBI	10851901	2024-06-24 12:06:00	PAR-18-405	5P01HL154811-04	5	P01	HL	154811	4		GOLDBERG, ILANA GRACE	2021-09-01 12:09:00	2026-05-31 12:05:00	Heart, Lung, and Blood Program Project Study Section[HLBP]	5335	1897513	SIMON, DANIEL I	Not Applicable	11	Unavailable	135781701	M5QFLTCTSQN6	135781701	M5QFLTCTSQN6	US	41.5027	-81.6221	10000858	CLEVELAND CLINIC LERNER COM-CWRU	CLEVELAND	OH	Domestic Higher Education	441950001	UNITED STATES	N	2024-06-01 12:06:00	2025-05-31 12:05:00			Non-SBIR/STTR	2024		555400		344969	210431
0	CORE C- Protein Expression and Purification	NHLBI	10851891	2024-06-24 12:06:00	PAR-18-405	5P01HL154811-04	5	P01	HL	154811	4		GOLDBERG, ILANA GRACE	2021-09-01 12:09:00	2026-05-31 12:05:00	Heart, Lung, and Blood Program Project Study Section[HLBP]	5332	9517527	WANG, YUNMEI	Not Applicable	11	Unavailable	135781701	M5QFLTCTSQN6	135781701	M5QFLTCTSQN6	US	41.5027	-81.6221	10000858	CLEVELAND CLINIC LERNER COM-CWRU	CLEVELAND	OH	Domestic Higher Education	441950001	UNITED STATES	N	2024-06-01 12:06:00	2025-05-31 12:05:00			Non-SBIR/STTR	2024		309873		192468	117405
1	Cell Adhesion and Signaling in Blood and Vascular Cells	NHLBI	10851887	2024-06-24 12:06:00	PAR-18-405	5P01HL154811-04	5	P01	HL	154811	4		GOLDBERG, ILANA GRACE	2021-09-01 12:09:00	2026-05-31 12:05:00	Heart, Lung, and Blood Program Project Study Section[HLBP(MA)]		1864639	QIN, JUN	Not Applicable	11	OTHER BASIC SCIENCES	135781701	M5QFLTCTSQN6	135781701	M5QFLTCTSQN6	US	41.5027	-81.6221	10000858	CLEVELAND CLINIC LERNER COM-CWRU	CLEVELAND	OH	SCHOOLS OF MEDICINE	441950001	UNITED STATES	N	2024-06-01 12:06:00	2025-05-31 12:05:00		839	Non-SBIR/STTR	2024	2381947		NHLBI	1479470	902477
1	The Role of Layilin as a Novel Regulator of Platelet Activation and Thromboinflammation	NHLBI	10851851	2024-04-25 12:04:00	PA-20-185	5R01HL167919-02	5	R01	HL	167919	2		WARREN, RONALD Q	2023-06-01 12:06:00	2028-04-30 12:04:00	Hemostasis, Thrombosis, Blood Cells and Transfusion Study Section[HTBT]		12625386	PETREY, AARON CHRISTOPHER	Not Applicable	1	PATHOLOGY	9095365	LL8GLEVH6MG3	9095365	LL8GLEVH6MG3	US	40.7645	-111.85	514002	UNIVERSITY OF UTAH	SALT LAKE CITY	UT	SCHOOLS OF MEDICINE	841129049	UNITED STATES	N	2024-05-01 12:05:00	2025-04-30 12:04:00		839	Non-SBIR/STTR	2024	651800		NHLBI	424626	227174
0	The Molecular Genetics of Von Willebrand Factor Secretion	NHLBI	10851476	2024-05-15 12:05:00	PA-20-185	1R01HL172780-01	1	R01	HL	172780	1		KINDZELSKI, ANDREI L.	2024-05-15 12:05:00	2028-04-30 12:04:00	Hemostasis, Thrombosis, Blood Cells and Transfusion Study Section[HTBT]		8082852	DESCH, KARL C	KRETZ, COLIN	6	PEDIATRICS	73133571	GNJ7BBP73WE9	73133571	GNJ7BBP73WE9	US	42.2755	-83.743	1506502	UNIVERSITY OF MICHIGAN AT ANN ARBOR	ANN ARBOR	MI	SCHOOLS OF MEDICINE	481091276	UNITED STATES	N	2024-05-15 12:05:00	2025-04-30 12:04:00		839	Non-SBIR/STTR	2024	603504		NHLBI	459758	143746
0	Analysis of Whole Genome Sequence and Hemostasis Phenotypes	NHLBI	10849923	2024-06-27 12:06:00	PA-20-185	5R01HL139553-05	5	R01	HL	139553	5		QASBA, PANKAJ	2023-07-01 12:07:00	2027-06-30 12:06:00	Cancer and Hematologic Disorders Study Section[CHD]		7850625	MORRISON, ALANNA C	DE VRIES, PAUL STEFAN;SMITH, NICHOLAS L	18	PUBLIC HEALTH & PREV MEDICINE	800771594	ZUFBNVZ587D4	800771594	ZUFBNVZ587D4	US	29.703	-95.4033	578417	UNIVERSITY OF TEXAS HLTH SCI CTR HOUSTON	HOUSTON	TX	SCHOOLS OF PUBLIC HEALTH	770305400	UNITED STATES	N	2024-07-01 12:07:00	2025-06-30 12:06:00		839	Non-SBIR/STTR	2024	640459		NHLBI	632248	8211
0	Roles of Red Blood Cell Derived Extracellular Vesicles in Complement Activation and Thromboinflammation in sickle cell disease	NHLBI	10848500	2024-08-09 12:08:00	PA-20-199	5K25HL159358-03	5	K25	HL	159358	3		PHILP, DEBORAH	2023-04-19 12:04:00	2027-07-31 12:07:00	NHLBI Mentored Transition to Independence Study Section[MTI(JA)]		15831839	AN, RAN	Not Applicable	18	ENGINEERING (ALL TYPES)	36837920	QKWEF8XLMTT3	36837920	QKWEF8XLMTT3	US	29.7181	-95.3365	1449402	UNIVERSITY OF HOUSTON	HOUSTON	TX	BIOMED ENGR/COL ENGR/ENGR STA	772042610	UNITED STATES	N	2024-08-01 12:08:00	2025-07-31 12:07:00		839	Other Research-Related	2024	106486		NHLBI	98598	7888
0	Small molecule inhibitor of CD40 signaling for the control of inflammatory bowel disease	NIDDK	10848395	2024-06-04 12:06:00	PAR-19-294	5R01DK133903-03	5	R01	DK	133903	3		NGUYEN, KHOA DINH DANG	2022-08-01 12:08:00	2027-05-31 12:05:00	Special Emphasis Panel[ZRG1-EMNR-H(50)R]		1889220	SUBAUSTE, CARLOS S	Not Applicable	11	INTERNAL MEDICINE/MEDICINE	77758407	HJMKEF7EJW69	77758407	HJMKEF7EJW69	US	41.5027	-81.6073	218601	CASE WESTERN RESERVE UNIVERSITY	CLEVELAND	OH	SCHOOLS OF MEDICINE	441061712	UNITED STATES	N	2024-06-01 12:06:00	2025-05-31 12:05:00		847	Non-SBIR/STTR	2024	329725		NIDDK	211200	118525
0	Defining the Landscape of HLA Risk Alleles in Primary Nephrotic Syndrome and Post Kidney Transplant Recurrence	NIAID	10848358	2024-05-30 12:05:00	RFA-AI-19-041	5U01AI152585-05	5	U01	AI	152585	5		KULKARNI, SHILPA S	2020-06-01 12:06:00	2025-05-31 12:05:00	ZAI1-TC-I(M1)		9349744	GBADEGESIN, RASHEED ADEBAYO	JACKSON, ANNETTE MARIE	4	PEDIATRICS	44387793	TP7EK8DZV6N5	44387793	TP7EK8DZV6N5	US	36.0078	-78.9265	2221101	DUKE UNIVERSITY	DURHAM	NC	SCHOOLS OF MEDICINE	277054673	UNITED STATES	N	2024-06-01 12:06:00	2025-05-31 12:05:00		855	Non-SBIR/STTR	2024	650335		NIAID	403935	246400
1	Venous Thromboembolism Sequelae in a Population-based Inception Cohort	NHLBI	10846552	2024-05-30 12:05:00	PA-20-185	5R01HL166292-02	5	R01	HL	166292	2		KINDZELSKI, ANDREI L.	2023-06-01 12:06:00	2028-05-31 12:05:00	Cancer, Heart, and Sleep Epidemiology B Study Section[CHSB]		11488562	HARRINGTON, LAURA BRIENNE	Not Applicable	12	Unavailable	150829349	P1RTMASB37B5	150829349	P1RTMASB37B5	US	37.8058	-122.265	3497005	KAISER FOUNDATION RESEARCH INSTITUTE	Oakland	CA	Research Institutes	946123610	UNITED STATES	N	2024-06-01 12:06:00	2025-05-31 12:05:00		839	Non-SBIR/STTR	2024	805098		NHLBI	511245	293853
0	Discovery of small molecule regulators of atrial cardiomyocyte action potential duration to restore normal cardiac rhythm in atrial fibrillation	NHLBI	10843928	2024-05-31 12:05:00	PA-20-185	5R01HL153645-04	5	R01	HL	153645	4		BALIJEPALLI, RAVI C.	2021-06-10 12:06:00	2025-05-31 12:05:00	Special Emphasis Panel[ZRG1-BST-F(55)R]		10315638	COLAS, ALEXANDRE ROMAIN	Not Applicable	50	Unavailable	20520466	PHMKYKKJLQS1	20520466	PHMKYKKJLQS1	US	32.9036	-117.243	1180101	SANFORD BURNHAM PREBYS MEDICAL DISCOVERY INSTITUTE	LA JOLLA	CA	Research Institutes	920371005	UNITED STATES	N	2024-06-01 12:06:00	2025-05-31 12:05:00		837	Non-SBIR/STTR	2024	487500		NHLBI	250000	237500
0	Understanding and targeting molecular as well as structural events governing right ventricular adaptation, failure and recovery in pulmonary hypertension using repurposed drugs	NHLBI	10842227	2024-05-13 12:05:00	PA-20-185	5R01HL158868-04	5	R01	HL	158868	4		SUTLIFF, ROY L	2021-07-25 12:07:00	2025-05-31 12:05:00	Respiratory Integrative Biology and Translational Research Study Section[RIBT]		10526038	SPIEKERKOETTER, EDDA FRAUKE	Not Applicable	16	INTERNAL MEDICINE/MEDICINE	9214214	HJD6G4D6TJY5	9214214	HJD6G4D6TJY5	US	37.4269	-122.17	8046501	STANFORD UNIVERSITY	STANFORD	CA	SCHOOLS OF MEDICINE	943052004	UNITED STATES	N	2024-06-01 12:06:00	2025-05-31 12:05:00		838	Non-SBIR/STTR	2024	401078		NHLBI	278229	122849
1	BEdside Exclusion of Pulmonary Embolism in children without Radiation (BEEPER)	NHLBI	10841548	2024-04-16 12:04:00	PA-19-056	5R01HL148247-06	5	R01	HL	148247	6		NATARAJAN, ARUNA R.	2020-04-15 12:04:00	2026-03-31 12:03:00	Nursing and Related Clinical Sciences Study Section[NRCS]		7072614	KLINE, JEFFREY A	ELLISON, ANGELA M	13	EMERGENCY MEDICINE	1962224	M6K6NTJ2MNE5	1962224	M6K6NTJ2MNE5	US	42.3575	-83.0653	9110501	WAYNE STATE UNIVERSITY	DETROIT	MI	SCHOOLS OF MEDICINE	482024000	UNITED STATES	N	2024-04-01 12:04:00	2026-03-31 12:03:00		838	Non-SBIR/STTR	2024	1356732		NHLBI	1350737	5995
0	Structural Variation and Hematological Traits	NHLBI	10840891	2024-06-28 12:06:00	PA-20-185	5R01HL165061-02	5	R01	HL	165061	2		QASBA, PANKAJ	2023-07-01 12:07:00	2027-06-30 12:06:00	Genetic Variation and Evolution Study Section[GVE]		1973161	REINER, ALEXANDER P	BAUER, DANIEL EVAN;PANKRATZ, NATHAN D	7	PUBLIC HEALTH & PREV MEDICINE	605799469	HD1WMN6945W6	605799469	HD1WMN6945W6	US	47.6603	-122.315	9087701	UNIVERSITY OF WASHINGTON	SEATTLE	WA	SCHOOLS OF PUBLIC HEALTH	981959472	UNITED STATES	N	2024-07-01 12:07:00	2025-06-30 12:06:00		839	Non-SBIR/STTR	2024	687693		NHLBI	633799	53894
0	Multiscale Model of Thrombosis in Artificial Circulation	NHLBI	10839766	2024-04-12 12:04:00	PA-20-185	5R01HL089456-13	5	R01	HL	89456	13		HSU, LI-YUEH	2009-02-01 12:02:00	2025-04-30 12:04:00	Clinical Data Management and Analysis Study Section[CDMA]		2199651	ANTAKI, JAMES F.	BUTCHER, JONATHAN TALBOT	19	ENGINEERING (ALL TYPES)	872612445	G56PUALJ3KT5	872612445	CCV3WG2JG248; D4H1NV4APKP3; ELS2M3C6V2S5; EQA8NBEN9WD5; FFAZGE9NH3M8; G56PUALJ3KT5; K6JRCJJXFET1; M8FBSLHASMT3; P4LRVQT1H4K5; PJUVN8AT5416; RT1JPM9UMGM5; ZBMGUAZYFGC4; ZMP8BDLJTUW9	US	42.438	-76.4625	1514802	CORNELL UNIVERSITY	ITHACA	NY	BIOMED ENGR/COL ENGR/ENGR STA	148502820	UNITED STATES	N	2024-05-01 12:05:00	2025-04-30 12:04:00		837	Non-SBIR/STTR	2024	714836		NHLBI	483342	231494
1	Mechanism of sickle cell disease-specific venous thromboembolism	NHLBI	10837155	2024-06-28 12:06:00	PA-20-185	5R01HL157441-04	5	R01	HL	157441	4		QASBA, PANKAJ	2021-04-01 12:04:00	2025-03-31 12:03:00	Hemostasis and Thrombosis Study Section. Committee was terminated on 11/30/2020. [HT]		6475507	PAWLINSKI, RAFAL L	KEY, NIGEL S.		INTERNAL MEDICINE/MEDICINE	608195277	D3LHU66KBLD5	608195277	D3LHU66KBLD5	US	35.9316	-79.0574	578206	UNIV OF NORTH CAROLINA CHAPEL HILL	CHAPEL HILL	NC	SCHOOLS OF MEDICINE	275995023	UNITED STATES	N	2024-04-01 12:04:00	2025-03-31 12:03:00		839	Non-SBIR/STTR	2024	647758		NHLBI	426260	221498
0	A systems approach to hemostasis and thrombosis	NHLBI	10836491	2024-08-26 12:08:00	PAR-18-405	5P01HL146373-05	5	P01	HL	146373	5		KINDZELSKI, ANDREI L.	2020-05-10 12:05:00	2026-04-30 12:04:00	Heart, Lung, and Blood Program Project Study Section[HLBP]	8645	6125110	BRASS, LAWRENCE F	Not Applicable	3	Unavailable	42250712	GM1XX56LEP58	42250712	GM1XX56LEP58	US	39.9535	-75.194	6463801	UNIVERSITY OF PENNSYLVANIA	PHILADELPHIA	PA	Domestic Higher Education	191046205	UNITED STATES	N	2024-05-01 12:05:00	2025-04-30 12:04:00			Non-SBIR/STTR	2024		524026		336078	187948
1	Protein S Regulates Blood Coagulation by Inhibiting Factor IXa	NHLBI	10836470	2024-04-16 12:04:00	PA-20-185	5R01HL163018-03	5	R01	HL	163018	3		NEIDERT, LESLIE EAVES	2022-05-05 12:05:00	2026-04-30 12:04:00	Hemostasis, Thrombosis, Blood Cells and Transfusion Study Section[HTBT]		9965234	MAJUMDER, RINKU	Not Applicable	2	BIOCHEMISTRY	782627814	M7KCJ79FAVH5	782627814	M7KCJ79FAVH5	US	29.9574	-90.0828	577902	LSU HEALTH SCIENCES CENTER	NEW ORLEANS	LA	SCHOOLS OF MEDICINE	701127021	UNITED STATES	N	2024-05-01 12:05:00	2025-04-30 12:04:00		839	Non-SBIR/STTR	2024	529310		NHLBI	360075	169235
0	Mechanistic Relationships Between Fibrosis, Fibrillation, and Stroke: Multi-Scale, Multi-Physics Simulations	NHLBI	10836358	2024-05-01 12:05:00	PA-20-185	5R01HL158667-03	5	R01	HL	158667	3		DANTHI, NARASIMHAN	2022-05-05 12:05:00	2027-04-30 12:04:00	Integrative Myocardial Physiology/Pathophysiology B Study Section[MPPB]		11728866	BOYLE, PATRICK M	Not Applicable	7	BIOMEDICAL ENGINEERING	605799469	HD1WMN6945W6	605799469	HD1WMN6945W6	US	47.6603	-122.315	9087701	UNIVERSITY OF WASHINGTON	SEATTLE	WA	BIOMED ENGR/COL ENGR/ENGR STA	981959472	UNITED STATES	N	2024-05-01 12:05:00	2025-04-30 12:04:00		837	Non-SBIR/STTR	2024	611167		NHLBI	416262	194905
0	Brain pathophysiology in SARS-CoV-2 disease	NINDS	10834885	2024-06-25 12:06:00	PA-20-185	5R01NS124204-04	5	R01	NS	124204	4		DALEY, WILLIAM PATRICK	2021-07-01 12:07:00	2026-04-30 12:04:00	Special Emphasis Panel[ZRG1-BDCN-Y(90)S]		1878541	SANDBERG, KATHRYN L	SAAVEDRA, JUAN M	0	NONE	49515844	TF2CMKY1HMX9	49515844	TF2CMKY1HMX9	US	38.9052	-77.0755	2869001	GEORGETOWN UNIVERSITY	WASHINGTON	DC	ORGANIZED RESEARCH UNITS	200570001	UNITED STATES	N	2024-05-01 12:05:00	2025-04-30 12:04:00		853	Non-SBIR/STTR	2024	596830		NINDS	453345	143485
0	Practical Approaches to Care in Emergency Syncope (PACES)	NHLBI	10830271	2024-04-11 12:04:00	PA-19-056	5R01HL149680-05	5	R01	HL	149680	5		REDMOND, NICOLE	2021-05-15 12:05:00	2026-03-31 12:03:00	Health Services Organization and Delivery Study Section[HSOD]		11584106	PROBST, MARC	Not Applicable	13	EMERGENCY MEDICINE	621889815	QHF5ZZ114M72	621889815	QHF5ZZ114M72	US	40.8415	-73.9414	1833205	COLUMBIA UNIVERSITY HEALTH SCIENCES	NEW YORK	NY	SCHOOLS OF MEDICINE	100323725	UNITED STATES	N	2024-04-01 12:04:00	2026-03-31 12:03:00		837	Non-SBIR/STTR	2024	783593		NHLBI	483700	299893
1	Inhibitors of Human Factor XIIIa as New Anticoagulants	NIGMS	10829419	2024-03-05 12:03:00	PAR-21-169	5R16GM149412-02	5	R16	GM	149412	2		PEI, WUHONG	2023-04-17 12:04:00	2027-03-31 12:03:00	ZGM1-RCB-X(SU)		15381488	AL-HORANI, RAMI A	Not Applicable	2	OTHER HEALTH PROFESSIONS	20857876	HGAAKCE3A7P7	20857876	HGAAKCE3A7P7	US	29.9643	-90.1075	9416401	XAVIER UNIVERSITY OF LOUISIANA	NEW ORLEANS	LA	SCHOOLS OF PHARMACY	70125	UNITED STATES	N	2024-04-01 12:04:00	2025-03-31 12:03:00		859	Non-SBIR/STTR	2024	149592		NIGMS	100000	49592
1	Mechanisms of cancer immunotherapy-associated thrombosis	NHLBI	10828864	2024-04-17 12:04:00	PA-20-185	5R01HL164516-02	5	R01	HL	164516	2		KINDZELSKI, ANDREI L.	2023-04-15 12:04:00	2027-03-31 12:03:00	Hemostasis, Thrombosis, Blood Cells and Transfusion Study Section[HTBT]		1869915	MCCRAE, KEITH R.	DIAZ-MONTERO, CLAUDIA MARCELA;KHORANA, ALOK A	11	OTHER BASIC SCIENCES	135781701	M5QFLTCTSQN6	135781701	M5QFLTCTSQN6	US	41.5027	-81.6221	10000858	CLEVELAND CLINIC LERNER COM-CWRU	CLEVELAND	OH	SCHOOLS OF MEDICINE	441950001	UNITED STATES	N	2024-04-01 12:04:00	2025-03-31 12:03:00		839	Non-SBIR/STTR	2024	704368		NHLBI	441934	262434
1	Nitric Oxide Functionalized Antibiotics to Combat Infections and Thrombosis for Extracorporeal Life Support	NHLBI	10826421	2024-01-25 12:01:00	PA-20-185	1R01HL172496-01	1	R01	HL	172496	1		GOLDBERG, ILANA GRACE	2024-02-01 12:02:00	2028-01-31 12:01:00	Special Emphasis Panel[ZRG1 BBBT-X (83)]		10133513	HANDA, HITESH	BRISBOIS, ELIZABETH JOY	10	PHARMACOLOGY	4315578	NMJHD63STRC5	4315578	NMJHD63STRC5	US	33.9312	-83.3789	676602	UNIVERSITY OF GEORGIA	ATHENS	GA	SCHOOLS OF PHARMACY	306021589	UNITED STATES	N	2024-02-01 12:02:00	2025-01-31 12:01:00		839	Non-SBIR/STTR	2024	494486		NHLBI	334648	159838
1	Preventing Post-Thrombotic Syndrome after Deep Vein Thrombosis with Perivascular Anti-Inflammatory Agent Delivery	NHLBI	10823041	2024-09-18 12:09:00	PA-22-177	2R44HL160434-02	2	R44	HL	160434	2		CHARETTE, MARC F.	2021-09-20 12:09:00	2026-08-31 12:08:00	Special Emphasis Panel[ZRG1 IVBH-V (10)]		8624007	SEWARD, KIRK	Not Applicable	12	Unavailable	103706391	KLANRKKPWQT4	103706391	KLANRKKPWQT4	US	37.8373	-122.301	10008259	MERCATOR MEDSYSTEMS, INC.	San Leandro	CA	Domestic For-Profits	94577	UNITED STATES	N	2024-09-19 12:09:00	2025-08-31 12:08:00		837	SBIR/STTR	2024	1636379		NHLBI	1368863	160463
0	The role of venous impairment in subarachnoid hemorrhage pathophysiology	NINDS	10819953	2024-01-18 12:01:00	PA-21-219	1R21NS135655-01	1	R21	NS	135655	1		DALEY, WILLIAM PATRICK	2024-02-01 12:02:00	2026-01-31 12:01:00	Special Emphasis Panel[ZRG1 CN-T (02)]		1899773	ZHANG, JOHN H	Not Applicable	23	OTHER BASIC SCIENCES	9656273	SZAKFNU35ZX5	9656273	SZAKFNU35ZX5	US	34.0517	-117.262	4562901	LOMA LINDA UNIVERSITY	Loma Linda	CA	SCHOOLS OF MEDICINE	923540001	UNITED STATES	N	2024-02-01 12:02:00	2025-01-31 12:01:00		853	Non-SBIR/STTR	2024	241383		NINDS	150000	91383
0	A Multi-Dimensional Linked Registry to Identify Biological, Clinical, Health System, and Socioeconomic Risk Factors for COVID-19-Related Cardiovascular Events	NHLBI	10819470	2024-03-27 12:03:00	PA-20-185	5R01HL157530-04	5	R01	HL	157530	4		REDMOND, NICOLE	2021-04-01 12:04:00	2026-03-31 12:03:00	Cancer, Heart, and Sleep Epidemiology A Study Section[CHSA]		10491129	YEH, ROBERT	GERSZTEN, ROBERT E;KAZI, DHRUV SATISH	7	Unavailable	71723621	C1CPANL3EWK4	71723621	C1CPANL3EWK4	US	42.3398	-71.1057	758101	BETH ISRAEL DEACONESS MEDICAL CENTER	BOSTON	MA	Independent Hospitals	22155400	UNITED STATES	N	2024-04-01 12:04:00	2026-03-31 12:03:00		837	Non-SBIR/STTR	2024	439554		NHLBI	251174	188380
0	CD11b: A Novel Alternate Receptor for CD154 during Alloimmunity	NIAID	10818651	2024-02-23 12:02:00	PA-19-056	3R01AI152516-05S1	3	R01	AI	152516	5	S1	KEHN, PATRICIA J.	2020-03-17 12:03:00	2025-02-28 12:02:00	Special Emphasis Panel[ZRG1-IMM-F(02)M]		8086114	FORD, MANDY L	Not Applicable	5	SURGERY	66469933	S352L5PJLMP8	66469933	S352L5PJLMP8	US	33.7912	-84.3249	2384501	EMORY UNIVERSITY	ATLANTA	GA	SCHOOLS OF MEDICINE	303221007	UNITED STATES	N	2024-03-01 12:03:00	2025-02-28 12:02:00		855	Non-SBIR/STTR	2024	29857		NIAID	20408	9449
1	Heparin-free extracorporeal circulation via combined nitric oxide releasing/generating surfaces	NHLBI	10818437	2024-05-29 12:05:00	PA-20-185	5R01HL157587-04	5	R01	HL	157587	4		GILLASPY, ALLISON	2021-05-01 12:05:00	2026-04-30 12:04:00	Biomaterials and Biointerfaces Study Section[BMBI]		12324971	BRISBOIS, ELIZABETH JOY	Not Applicable	10	ENGINEERING (ALL TYPES)	4315578	NMJHD63STRC5	4315578	NMJHD63STRC5	US	33.9312	-83.3789	676602	UNIVERSITY OF GEORGIA	ATHENS	GA	BIOMED ENGR/COL ENGR/ENGR STA	306021589	UNITED STATES	N	2024-05-01 12:05:00	2026-04-30 12:04:00		839	Non-SBIR/STTR	2024	370870		NHLBI	486141	224327
0	Platelet-Mediated Neutrophil Extracellular Traps Regulate Ischemic Stroke Injury	NHLBI	10816611	2024-03-15 12:03:00	PA-20-185	5R01HL163019-03	5	R01	HL	163019	3		WARREN, RONALD Q	2022-04-01 12:04:00	2026-03-31 12:03:00	Hemostasis, Thrombosis, Blood Cells and Transfusion Study Section[HTBT]		8706021	CAMPBELL, ROBERT A	Not Applicable	1	INTERNAL MEDICINE/MEDICINE	9095365	LL8GLEVH6MG3	9095365	LL8GLEVH6MG3	US	40.7645	-111.85	514002	UNIVERSITY OF UTAH	SALT LAKE CITY	UT	SCHOOLS OF MEDICINE	841129049	UNITED STATES	N	2024-04-01 12:04:00	2025-03-31 12:03:00		839	Non-SBIR/STTR	2024	533063		NHLBI	352907	180156
1	Lipid peroxidation- and pyroptosis-induced tissue factor activation in pathogen-induced blood coagulation	NHLBI	10814932	2024-04-16 12:04:00	PA-20-188	5K99HL166778-02	5	K99	HL	166778	2		KINDZELSKI, ANDREI L.	2023-04-01 12:04:00	2025-12-31 12:12:00	NHLBI Mentored Transition to Independence Study Section[MTI(OA)]		15597302	ANSARI, SHABBIR AHMED	Not Applicable	7	Unavailable	71723621	C1CPANL3EWK4	71723621	C1CPANL3EWK4	US	42.3398	-71.1057	758101	BETH ISRAEL DEACONESS MEDICAL CENTER	BOSTON	MA	Independent Hospitals	22155400	UNITED STATES	N	2024-04-01 12:04:00	2025-12-31 12:12:00		839	Other Research-Related	2024	164484		NHLBI	152300	12184
0	Augmenting Implanted Neuroprosthetics with Targeted Health Monitoring for Spinal Cord Injury - the LIFELINE	NIBIB	10814386	2024-03-18 12:03:00	PAR-19-158	5R01EB031911-04	5	R01	EB	31911	4		BITTMANN, MORIA FISHER	2021-07-01 12:07:00	2026-03-31 12:03:00	Bioengineering of Neuroscience, Vision and Low Vision Technologies Study Section[BNVT]		6416844	KILGORE, KEVIN L.	Not Applicable	11	PHYSICAL MEDICINE & REHAB	77758407	HJMKEF7EJW69	77758407	HJMKEF7EJW69	US	41.5027	-81.6073	218601	CASE WESTERN RESERVE UNIVERSITY	CLEVELAND	OH	SCHOOLS OF MEDICINE	441061712	UNITED STATES	N	2024-04-01 12:04:00	2026-03-31 12:03:00		286	Non-SBIR/STTR	2024	607831		NIBIB	419230	188601
0	Predicting risk of systemic autoimmune disease in patients with positive antinuclear antibodies	NIAMS	10811642	2024-03-07 12:03:00	PAR-21-038	5R01AR080629-03	5	R01	AR	80629	3		WANG, YAN Z.	2022-04-01 12:04:00	2027-02-28 12:02:00	Clinical Data Management and Analysis Study Section[CDMA]		12309477	BARNADO, APRIL LYNN	Not Applicable	7	Unavailable	79917897	GYLUH9UXHDX5	79917897	GYLUH9UXHDX5	US	36.1438	-86.801	10040927	VANDERBILT UNIVERSITY MEDICAL CENTER	NASHVILLE	TN	Independent Hospitals	372320011	UNITED STATES	N	2024-03-01 12:03:00	2025-02-28 12:02:00		846	Non-SBIR/STTR	2024	401415		NIAMS	232031	169384
0	CD11b: A Novel Alternate Receptor for CD154 during Alloimmunity	NIAID	10809040	2024-02-21 12:02:00	PA-19-056	5R01AI152516-05	5	R01	AI	152516	5		KEHN, PATRICIA J.	2020-03-17 12:03:00	2025-02-28 12:02:00	Special Emphasis Panel[ZRG1-IMM-F(02)M]		8086114	FORD, MANDY L	Not Applicable	5	SURGERY	66469933	S352L5PJLMP8	66469933	S352L5PJLMP8	US	33.7912	-84.3249	2384501	EMORY UNIVERSITY	ATLANTA	GA	SCHOOLS OF MEDICINE	303221007	UNITED STATES	N	2024-03-01 12:03:00	2025-02-28 12:02:00		855	Non-SBIR/STTR	2024	390000		NIAID	250000	140000
0	New generation of catheters for treatment of atrial fibrillation	NHLBI	10808934	2024-02-14 12:02:00	RFA-HL-23-009	5R44HL120511-05	5	R44	HL	120511	5		HALLER, JOHN WAYNE	2014-07-14 12:07:00	2026-02-28 12:02:00	ZHL1-CSR-F(O2)		16594922	RANSBURY, TERRY	AMIRANA, OMAR ;KAY, MATTHEW W.;SARVAZYAN, NARINE	5	Unavailable	117344060	K5HEA2ULB817	117344060	K5HEA2ULB817	US	42.385	-71.1275	10057994	LUXMED SYSTEMS, INC.	Weston	MA	Domestic For-Profits	2493	UNITED STATES	N	2024-03-01 12:03:00	2025-02-28 12:02:00		837	SBIR/STTR	2024	998658		NHLBI	780250	153075
0	Venous Malformations (VM): A Murine Mdoel to Identify Therapies to Target Aberrant Venous Development	NHLBI	10808054	2024-01-19 12:01:00	PA-19-056	5R01HL117952-09	5	R01	HL	117952	9		GAO, YUNLING	2013-06-12 12:06:00	2026-01-31 12:01:00	Cardiovascular Differentiation and Development Study Section[CDD]		10324431	BOSCOLO, ELISA	Not Applicable	1	Unavailable	71284913	JZD1HLM2ZU83	71284913	JZD1HLM2ZU83	US	39.1407	-84.501	615001	CINCINNATI CHILDRENS HOSP MED CTR	CINCINNATI	OH	Independent Hospitals	452293039	UNITED STATES	N	2024-02-01 12:02:00	2025-01-31 12:01:00		837	Non-SBIR/STTR	2024	623281		NHLBI	392001	231280
1	Genetic Discovery and Functional Validation to Identify Precursors of Clot Embolization in those with a Deep Vein Thrombosis	NHLBI	10807021	2024-03-04 12:03:00	PA-20-185	5R01HL147894-04	5	R01	HL	147894	4		KINDZELSKI, ANDREI L.	2021-06-01 12:06:00	2026-02-28 12:02:00	Cancer, Heart, and Sleep Epidemiology A Study Section[CHSA]		6868615	SMITH, NICHOLAS L	WOLBERG, ALISA S.	7	PUBLIC HEALTH & PREV MEDICINE	605799469	HD1WMN6945W6	605799469	HD1WMN6945W6	US	47.6603	-122.315	9087701	UNIVERSITY OF WASHINGTON	SEATTLE	WA	SCHOOLS OF PUBLIC HEALTH	981959472	UNITED STATES	N	2024-03-01 12:03:00	2026-02-28 12:02:00		839	Non-SBIR/STTR	2024	625301		NHLBI	572160	53141
1	The role of protease activated receptors on platelets	NHLBI	10806967	2024-03-18 12:03:00	PA-19-056	5R01HL098217-13	5	R01	HL	98217	13		KINDZELSKI, ANDREI L.	2010-08-15 12:08:00	2026-02-28 12:02:00	Hemostasis and Thrombosis Study Section. Committee was terminated on 11/30/2020. [HT]		8713056	NIEMAN, MARVIN THOMAS	Not Applicable	11	PHARMACOLOGY	77758407	HJMKEF7EJW69	77758407	HJMKEF7EJW69	US	41.5027	-81.6073	218601	CASE WESTERN RESERVE UNIVERSITY	CLEVELAND	OH	SCHOOLS OF MEDICINE	441061712	UNITED STATES	N	2024-03-01 12:03:00	2026-02-28 12:02:00		839	Non-SBIR/STTR	2024	465471		NHLBI	289112	176359
0	Advancement of an Impending Hospitalization Detection Platform	NHLBI	10805251	2023-12-26 12:12:00	RFA-HL-23-010	1R33HL168785-01A1	1	R33	HL	168785	1	A1	LIU, SONGTAO	2024-01-01 12:01:00	2025-12-31 12:12:00	Special Emphasis Panel[ZHL1 CSR-O (O1)]		11196002	KING, KEVIN R	Not Applicable	50	INTERNAL MEDICINE/MEDICINE	804355790	UYTTZT6G9DT1	804355790	UYTTZT6G9DT1	US	32.877	-117.241	577507	UNIVERSITY OF CALIFORNIA, SAN DIEGO	LA JOLLA	CA	SCHOOLS OF MEDICINE	920930621	UNITED STATES	N	2024-01-01 12:01:00	2024-12-31 12:12:00		837	Non-SBIR/STTR	2024	474000		NHLBI	300000	174000
0	On the Basis of Sex: The Role of Sex chromosomal complement in Atrial Fibrillation and Dementia	NHLBI	10803782	2024-01-10 12:01:00	PA-20-185	1R01HL168979-01A1	1	R01	HL	168979	1	A1	BALIJEPALLI, RAVI C.	2024-01-10 12:01:00	2027-12-31 12:12:00	Integrative Myocardial Physiology/Pathophysiology B Study Section[MPPB]		15996485	MANWANI, BHARTI	Not Applicable	18	NEUROLOGY	800771594	ZUFBNVZ587D4	800771594	ZUFBNVZ587D4	US	29.703	-95.4033	578417	UNIVERSITY OF TEXAS HLTH SCI CTR HOUSTON	HOUSTON	TX	SCHOOLS OF MEDICINE	770305400	UNITED STATES	N	2024-01-10 12:01:00	2024-12-31 12:12:00		837	Non-SBIR/STTR	2024	694855		NHLBI	449736	245119
1	Structural and Functional Basis of the Vitamin K Cycle	NHLBI	10803626	2023-12-29 12:12:00	PA-20-185	2R01HL121718-10A1	2	R01	HL	121718	10	A1	WARREN, RONALD Q	2014-05-15 12:05:00	2027-12-31 12:12:00	Hemostasis, Thrombosis, Blood Cells and Transfusion Study Section[HTBT]		9641973	LI, WEIKAI	Not Applicable	1	BIOCHEMISTRY	68552207	L6NFUM28LQM5	68552207	L6NFUM28LQM5	US	38.6644	-90.3238	9083901	WASHINGTON UNIVERSITY	SAINT LOUIS	MO	SCHOOLS OF MEDICINE	631304862	UNITED STATES	N	2024-01-01 12:01:00	2024-12-31 12:12:00		839	Non-SBIR/STTR	2024	604889		NHLBI	388996	215893
0	The role of eosinophil in thrombosis and atherosclerosis in LNK deficiency	NHLBI	10802631	2023-12-11 12:12:00	PA-20-185	1R01HL168392-01A1	1	R01	HL	168392	1	A1	HASAN, AHMED A. K.	2024-01-01 12:01:00	2027-12-31 12:12:00	Atherosclerosis and Vascular Inflammation Study Section[AVI]		1870758	WANG, NAN	Not Applicable	13	INTERNAL MEDICINE/MEDICINE	621889815	QHF5ZZ114M72	621889815	QHF5ZZ114M72	US	40.8415	-73.9414	1833205	COLUMBIA UNIVERSITY HEALTH SCIENCES	NEW YORK	NY	SCHOOLS OF MEDICINE	100323725	UNITED STATES	N	2024-01-01 12:01:00	2024-12-31 12:12:00		837	Non-SBIR/STTR	2024	627174		NHLBI	381261	245913
1	Drug interactions involving psychoactive drugs	NIA	10801511	2023-11-28 12:11:00	PA-20-185	2R01AG060975-06	2	R01	AG	60975	6		SALIVE, MARCEL	2019-02-01 12:02:00	2028-11-30 12:11:00	Health Services: Quality and Effectiveness Study Section[HSQE]		12114079	LEONARD, CHARLES EDWARD	Not Applicable	3	BIOSTATISTICS & OTHER MATH SCI	42250712	GM1XX56LEP58	42250712	GM1XX56LEP58	US	39.9535	-75.194	6463801	UNIVERSITY OF PENNSYLVANIA	PHILADELPHIA	PA	SCHOOLS OF MEDICINE	191046205	UNITED STATES	N	2023-12-01 12:12:00	2024-11-30 12:11:00		866	Non-SBIR/STTR	2024	501688		NIA	308731	192957
1	Novel mechanisms to limit thrombosis by decreasing fibrinogen or suppressing fibrin matrix formation	NHLBI	10800976	2024-02-07 12:02:00	PA-20-185	1R01HL168009-01A1	1	R01	HL	168009	1	A1	HILL-PRYOR, CRYSTAL DARLEANE-ROBIN	2024-02-15 12:02:00	2028-01-31 12:01:00	Hemostasis, Thrombosis, Blood Cells and Transfusion Study Section[HTBT]		2315255	FLICK, MATTHEW J.	KASTRUP, CHRISTIAN		PATHOLOGY	608195277	D3LHU66KBLD5	608195277	D3LHU66KBLD5	US	35.9316	-79.0574	578206	UNIV OF NORTH CAROLINA CHAPEL HILL	CHAPEL HILL	NC	SCHOOLS OF MEDICINE	275995023	UNITED STATES	N	2024-02-15 12:02:00	2025-01-31 12:01:00		839	Non-SBIR/STTR	2024	734117		NHLBI	595682	138435
1	A Mechanistic Study to elucidate the role of Protein S in elevating the risk of Thrombosis in Obese, Pre-menopausal women	NHLBI	10799549	2024-01-30 12:01:00	PA-19-056	5R01HL151613-04	5	R01	HL	151613	4		PHILP, DEBORAH	2021-01-15 12:01:00	2025-12-31 12:12:00	Hemostasis and Thrombosis Study Section. Committee was terminated on 11/30/2020. [HT]		9965234	MAJUMDER, RINKU	Not Applicable	2	BIOCHEMISTRY	782627814	M7KCJ79FAVH5	782627814	M7KCJ79FAVH5	US	29.9574	-90.0828	577902	LSU HEALTH SCIENCES CENTER	NEW ORLEANS	LA	SCHOOLS OF MEDICINE	701127021	UNITED STATES	N	2024-01-01 12:01:00	2025-12-31 12:12:00		839	Non-SBIR/STTR	2024	598826		NHLBI	426596	172230
1	Preventive mechanisms of Age-associated Thrombosis	NHLBI	10799247	2023-12-21 12:12:00	PA-20-185	1R01HL168630-01A1	1	R01	HL	168630	1	A1	LOUDEN, ANDREW	2024-01-01 12:01:00	2027-12-31 12:12:00	Hemostasis, Thrombosis, Blood Cells and Transfusion Study Section[HTBT]		6844743	DAYAL, SANJANA	Not Applicable	1	INTERNAL MEDICINE/MEDICINE	62761671	Z1H9VJS8NG16	62761671	Z1H9VJS8NG16	US	41.6644	-91.5422	3972901	UNIVERSITY OF IOWA	IOWA CITY	IA	SCHOOLS OF MEDICINE	522421320	UNITED STATES	N	2024-01-01 12:01:00	2024-12-31 12:12:00		839	Non-SBIR/STTR	2024	620425		NHLBI	398987	221438
0	Large scale clinical and economic impact analysis of potentially malignant incidental findings in radiology reports	NCI	10798146	2024-02-21 12:02:00	PA-19-056	5R01CA248422-04	5	R01	CA	248422	4		AVULA, LEELA RANI RANI	2021-03-03 12:03:00	2026-02-28 12:02:00	Biomedical Computing and Health Informatics Study Section[BCHI]		10499029	YETISGEN, MELIHA	GUNN, MARTIN	7	OTHER HEALTH PROFESSIONS	605799469	HD1WMN6945W6	605799469	HD1WMN6945W6	US	47.6603	-122.315	9087701	UNIVERSITY OF WASHINGTON	SEATTLE	WA	SCHOOLS OF MEDICINE	981959472	UNITED STATES	N	2024-03-01 12:03:00	2026-02-28 12:02:00		394	Non-SBIR/STTR	2024	607882		NCI	417872	190010
1	Investigating the functional roles of Arl6ip5 in suppressing thrombosis	NHLBI	10796203	2023-12-26 12:12:00	PAR-21-155	1R15HL172202-01	1	R15	HL	172202	1		WARREN, RONALD Q	2024-01-01 12:01:00	2026-12-31 12:12:00	Hemostasis, Thrombosis, Blood Cells and Transfusion Study Section[HTBT]		9210352	WESTRICK, RANDAL J	Not Applicable	10	BIOLOGY	41808262	HJTLACN81NK1	41808262	HJTLACN81NK1	US	42.658	-83.1865	746601	OAKLAND UNIVERSITY	ROCHESTER	MI	SCHOOLS OF ARTS AND SCIENCES	483094422	UNITED STATES	N	2024-01-01 12:01:00	2026-12-31 12:12:00		839	Non-SBIR/STTR	2024	450000		NHLBI	300000	150000
0	Small GTPases in the biology of platelets and megakaryocytes	NHLBI	10795845	2024-03-04 12:03:00	RFA-HL-16-024	5R35HL144976-06	5	R35	HL	144976	6		GOLDBERG, ILANA GRACE	2019-03-21 12:03:00	2026-02-28 12:02:00	ZHL1-CSR-R(O3)		9349810	BERGMEIER, WOLFGANG	Not Applicable		BIOCHEMISTRY	608195277	D3LHU66KBLD5	608195277	D3LHU66KBLD5	US	35.9316	-79.0574	578206	UNIV OF NORTH CAROLINA CHAPEL HILL	CHAPEL HILL	NC	SCHOOLS OF MEDICINE	275995023	UNITED STATES	N	2024-03-01 12:03:00	2025-02-28 12:02:00		839	Non-SBIR/STTR	2024	825286		NHLBI	535095	290191
0	Testing the Efficacy of FFC-AC-EIT in Patients with Alzheimers Disease and Related Dementias	NIA	10795827	2023-12-13 12:12:00	PAR-18-877	5R01AG065338-05	5	R01	AG	65338	5		RADZISZEWSKA, BARBARA	2020-01-01 12:01:00	2024-12-31 12:12:00	Special Emphasis Panel[ZRG1-BBBP-B(55)R]		1959707	RESNICK, BARBARA	BOLTZ, MARIE	7	OTHER HEALTH PROFESSIONS	188435911	Z9CRZKD42ZT1	188435911	Z9CRZKD42ZT1	US	39.2922	-76.6256	820104	UNIVERSITY OF MARYLAND BALTIMORE	BALTIMORE	MD	SCHOOLS OF NURSING	212011508	UNITED STATES	N	2024-01-01 12:01:00	2024-12-31 12:12:00		866	Non-SBIR/STTR	2024	442988		NIA	373503	69485
1	Purinergic regulation of Innate Immunity to promote Venous Homeostasis	NHLBI	10794961	2024-03-04 12:03:00	PA-19-056	5R01HL150392-05	5	R01	HL	150392	5		KINDZELSKI, ANDREI L.	2020-03-05 12:03:00	2026-02-28 12:02:00	Hemostasis and Thrombosis Study Section. Committee was terminated on 11/30/2020. [HT]		1882747	PINSKY, DAVID J.	Not Applicable	6	INTERNAL MEDICINE/MEDICINE	73133571	GNJ7BBP73WE9	73133571	GNJ7BBP73WE9	US	42.2755	-83.743	1506502	UNIVERSITY OF MICHIGAN AT ANN ARBOR	ANN ARBOR	MI	SCHOOLS OF MEDICINE	481091276	UNITED STATES	N	2024-03-01 12:03:00	2026-02-28 12:02:00		839	Non-SBIR/STTR	2024	420399		NHLBI	269487	150912
1	B-cell response and thrombotic complications in COVID-19	NHLBI	10793475	2024-02-07 12:02:00	PA-20-185	5R01HL161127-03	5	R01	HL	161127	3		ZOU, SHIMIAN	2022-02-01 12:02:00	2026-01-31 12:01:00	Hemostasis, Thrombosis, Blood Cells and Transfusion Study Section[HTBT]		6981729	WEN, RENREN	Not Applicable	4	Unavailable	57163172	JZDRNT166LE4	57163172	JZDRNT166LE4	US	43.0379	-87.9353	5304801	VERSITI WISCONSIN, INC.	MILWAUKEE	WI	Research Institutes	532332121	UNITED STATES	N	2024-02-01 12:02:00	2025-01-31 12:01:00		839	Non-SBIR/STTR	2024	646675		NHLBI	391924	254751
0	PET Imaging of Thrombus	NHLBI	10792618	2024-02-05 12:02:00	PA-20-183	5R01HL109448-11	5	R01	HL	109448	11		KINDZELSKI, ANDREI L.	2011-08-01 12:08:00	2026-01-31 12:01:00	Clinical Translational Imaging Science Study Section[CTIS]		9180783	CARAVAN, PETER D	SOSNOVIK, DAVID E	8	Unavailable	73130411	FLJ7DQKLL226	73130411	FLJ7DQKLL226	US	42.3632	-71.0688	4907701	MASSACHUSETTS GENERAL HOSPITAL	BOSTON	MA	Independent Hospitals	21142621	UNITED STATES	N	2024-02-01 12:02:00	2025-01-31 12:01:00		839	Non-SBIR/STTR	2024	812339		NHLBI	483535	328804
0	Mechanisms in Blood Clotting	NHLBI	10785047	2023-12-20 12:12:00	RFA-HL-23-004	1R35HL171334-01	1	R35	HL	171334	1		WARREN, RONALD Q	2024-03-01 12:03:00	2031-02-28 12:02:00	Special Emphasis Panel[ZHL1 CSR-I (O1)]		1862908	MORRISSEY, JAMES H.	Not Applicable	6	BIOCHEMISTRY	73133571	GNJ7BBP73WE9	73133571	GNJ7BBP73WE9	US	42.2755	-83.743	1506502	UNIVERSITY OF MICHIGAN AT ANN ARBOR	ANN ARBOR	MI	SCHOOLS OF MEDICINE	481091276	UNITED STATES	N	2024-03-01 12:03:00	2025-02-28 12:02:00		839	Non-SBIR/STTR	2024	988138		NHLBI	633422	354716
1	Electronically Delivered Home Rehabilitation to Improve Symptoms and Activity After Pulmonary Embolism	NHLBI	10784489	2024-08-10 12:08:00	PA-20-206	1K23HL171867-01	1	K23	HL	171867	1		SUTLIFF, ROY L	2024-08-15 12:08:00	2028-07-31 12:07:00	NHLBI Mentored Patient-Oriented Research Study Section[MPOR (OA)]		14791270	LACHANT, DANIEL	Not Applicable	25	INTERNAL MEDICINE/MEDICINE	41294109	F27KDXZMF9Y8	41294109	F27KDXZMF9Y8	US	43.1318	-77.6355	7047101	UNIVERSITY OF ROCHESTER	ROCHESTER	NY	SCHOOL OF MEDICINE & DENTISTRY	146113847	UNITED STATES	N	2024-08-15 12:08:00	2025-07-31 12:07:00		838	Other Research-Related	2024	187296		NHLBI	173644	13652
1	Epidemiology of Venous Thrombosis and Pulmonary Embolism	NHLBI	10783762	2024-03-01 12:03:00	PA-19-056	5R01HL059367-22	5	R01	HL	59367	22		KUNZ, JOHN FREDERIC	1998-02-01 12:02:00	2026-02-28 12:02:00	Cancer, Heart, and Sleep Epidemiology A Study Section[CHSA]		7050959	TANG, WEIHONG	Not Applicable	5	PUBLIC HEALTH & PREV MEDICINE	555917996	KABJZBBJ4B54	555917996	KABJZBBJ4B54	US	44.9751	-93.227	1450402	UNIVERSITY OF MINNESOTA	MINNEAPOLIS	MN	SCHOOLS OF PUBLIC HEALTH	554552070	UNITED STATES	N	2024-03-01 12:03:00	2026-02-28 12:02:00		837	Non-SBIR/STTR	2024	513398		NHLBI	414213	99185
1	Molecular pathogenesis of COVID-19-associated coagulopathy and new therapeutic approaches	NHLBI	10781805	2023-12-26 12:12:00	PA-20-185	1R01HL172048-01	1	R01	HL	172048	1		HILL-PRYOR, CRYSTAL DARLEANE-ROBIN	2024-01-01 12:01:00	2028-12-31 12:12:00	Special Emphasis Panel[ZRG1 IVBH-D (02)]		14397794	AIOLFI, ROBERTO	Not Applicable	50	Unavailable	781613492	PHZJFZ32NKH4	781613492	PHZJFZ32NKH4	US	32.9031	-117.244	7375802	SCRIPPS RESEARCH INSTITUTE, THE	LA JOLLA	CA	Other Domestic Non-Profits	920371000	UNITED STATES	N	2024-01-01 12:01:00	2024-12-31 12:12:00		839	Non-SBIR/STTR	2024	720351		NHLBI	438066	282285
1	Tissue factor-dependent coagulation in thrombosis and immune responses	NHLBI	10778570	2024-02-05 12:02:00	RFA-HL-20-011	5R35HL155657-04	5	R35	HL	155657	4		KINDZELSKI, ANDREI L.	2021-02-01 12:02:00	2028-01-31 12:01:00	ZHL1-CSR-I(O2)		1881373	MACKMAN, NIGEL	Not Applicable		INTERNAL MEDICINE/MEDICINE	608195277	D3LHU66KBLD5	608195277	D3LHU66KBLD5	US	35.9316	-79.0574	578206	UNIV OF NORTH CAROLINA CHAPEL HILL	CHAPEL HILL	NC	SCHOOLS OF MEDICINE	275995023	UNITED STATES	N	2024-02-01 12:02:00	2025-01-31 12:01:00		839	Non-SBIR/STTR	2024	914340		NHLBI	588000	326340
1	Mechanisms of venous thrombosis and renal dysfunction in sickle trait	NHLBI	10778484	2024-02-07 12:02:00	PA-20-185	1R01HL171501-01	1	R01	HL	171501	1		QASBA, PANKAJ	2024-02-15 12:02:00	2028-01-31 12:01:00	Hemostasis, Thrombosis, Blood Cells and Transfusion Study Section[HTBT]		1887365	KEY, NIGEL S.	PAWLINSKI, RAFAL L		INTERNAL MEDICINE/MEDICINE	608195277	D3LHU66KBLD5	608195277	D3LHU66KBLD5	US	35.9316	-79.0574	578206	UNIV OF NORTH CAROLINA CHAPEL HILL	CHAPEL HILL	NC	SCHOOLS OF MEDICINE	275995023	UNITED STATES	N	2024-02-15 12:02:00	2025-01-31 12:01:00		839	Non-SBIR/STTR	2024	720846		NHLBI	490420	230426
0	Michigan SIREN Collaborative	NINDS	10773060	2024-01-30 12:01:00	RFA-NS-22-015	5U24NS100680-07	5	U24	NS	100680	7		SCOTT, GRETCHEN CARLYLE	2017-07-15 12:07:00	2028-01-31 12:01:00	ZNS1-SRB-G(50)		11773852	O'NEIL, BRIAN J.	KLINE, JEFFREY A;MILLER, JOSEPH BENJAMIN	13	EMERGENCY MEDICINE	1962224	M6K6NTJ2MNE5	1962224	M6K6NTJ2MNE5	US	42.3575	-83.0653	9110501	WAYNE STATE UNIVERSITY	DETROIT	MI	SCHOOLS OF MEDICINE	482024000	UNITED STATES	N	2024-02-01 12:02:00	2025-01-31 12:01:00		853	Other Research-Related	2024	351850		NHLBI	144611	65313
0	Michigan SIREN Collaborative	NINDS	10773060	2024-01-30 12:01:00	RFA-NS-22-015	5U24NS100680-07	5	U24	NS	100680	7		SCOTT, GRETCHEN CARLYLE	2017-07-15 12:07:00	2028-01-31 12:01:00	ZNS1-SRB-G(50)		11773852	O'NEIL, BRIAN J.	KLINE, JEFFREY A;MILLER, JOSEPH BENJAMIN	13	EMERGENCY MEDICINE	1962224	M6K6NTJ2MNE5	1962224	M6K6NTJ2MNE5	US	42.3575	-83.0653	9110501	WAYNE STATE UNIVERSITY	DETROIT	MI	SCHOOLS OF MEDICINE	482024000	UNITED STATES	N	2024-02-01 12:02:00	2025-01-31 12:01:00		853	Other Research-Related	2024	351850		NINDS	135935	61393
0	The Blockade of Siglec-15 as a Novel Approach to Improve Skeletal Integrity and Fracture Healing in Chronic SCI	VA	10861363	2024-04-08 12:04:00	RX-23-006	1I01RX004553-01A2	1	I01	RX	4553	1	A2		2024-04-01 12:04:00	2028-03-31 12:03:00	Spinal Cord Injury/Disorders & Neuropathic Pain[RRDA]		9834839	QIN, WEIPING	Not Applicable	13	Unavailable	40077133	CZ6LSS7VPWY1	40077133	CZ6LSS7VPWY1	US	40.8687	-73.905	481060	JAMES J PETERS VA MEDICAL CENTER	BRONX	NY	Independent Hospitals	104683904	UNITED STATES	N	2024-04-01 12:04:00	2025-03-31 12:03:00		999	Non-SBIR/STTR	2024
1	Regulation of coagulation and thrombosis by C1 inhibitor	NHLBI	10772562	2024-08-20 12:08:00	PA-20-185	1R01HL171042-01	1	R01	HL	171042	1		GOLDBERG, ILANA GRACE	2024-09-01 12:09:00	2029-07-31 12:07:00	Hemostasis, Thrombosis, Blood Cells and Transfusion Study Section[HTBT]		14441929	GROVER, STEVEN P.	Not Applicable		INTERNAL MEDICINE/MEDICINE	608195277	D3LHU66KBLD5	608195277	D3LHU66KBLD5	US	35.9316	-79.0574	578206	UNIV OF NORTH CAROLINA CHAPEL HILL	CHAPEL HILL	NC	SCHOOLS OF MEDICINE	275995023	UNITED STATES	N	2024-09-01 12:09:00	2025-07-31 12:07:00		839	Non-SBIR/STTR	2024	685884		NHLBI	458326	227558
0	Tyrosine Kinases and Thrombosis	NHLBI	10772022	2024-01-19 12:01:00	PA-20-185	5R01HL157405-03	5	R01	HL	157405	3		GILLASPY, ALLISON	2022-02-15 12:02:00	2026-01-31 12:01:00	Hemostasis, Thrombosis, Blood Cells and Transfusion Study Section[HTBT]		1891143	SCHMAIER, ALVIN H	Not Applicable	11	INTERNAL MEDICINE/MEDICINE	77758407	HJMKEF7EJW69	77758407	HJMKEF7EJW69	US	41.5027	-81.6073	218601	CASE WESTERN RESERVE UNIVERSITY	CLEVELAND	OH	SCHOOLS OF MEDICINE	441061712	UNITED STATES	N	2024-02-01 12:02:00	2025-01-31 12:01:00		839	Non-SBIR/STTR	2024	435887		NHLBI	292181	143706
1	Myeloid TLR4 epigenetic regulation and signaling in accelerating venous thrombus resolution	NHLBI	10769856	2024-02-05 12:02:00	PA-19-117	5K08HL155408-04	5	K08	HL	155408	4		KINDZELSKI, ANDREI L.	2021-02-01 12:02:00	2026-01-31 12:01:00	NHLBI Mentored Clinical and Basic Science Study Section[MCBS(OA)]		10856022	OBI, ANDREA TARA	Not Applicable	6	SURGERY	73133571	GNJ7BBP73WE9	73133571	GNJ7BBP73WE9	US	42.2755	-83.743	1506502	UNIVERSITY OF MICHIGAN AT ANN ARBOR	ANN ARBOR	MI	SCHOOLS OF MEDICINE	481091276	UNITED STATES	N	2024-02-01 12:02:00	2025-01-31 12:01:00		839	Other Research-Related	2024	145800		NHLBI	135000	10800
1	Cellular effects of SARS-CoV-2 in mediating thrombotic susceptibility	NIAID	10769810	2023-12-19 12:12:00	PA-20-185	5R01AI162778-03	5	R01	AI	162778	3		ARNOLD, MICHELLE MARIE	2022-02-09 12:02:00	2027-01-31 12:01:00	Hemostasis, Thrombosis, Blood Cells and Transfusion Study Section[HTBT]		6844743	DAYAL, SANJANA	LENTZ, STEVEN R	1	INTERNAL MEDICINE/MEDICINE	62761671	Z1H9VJS8NG16	62761671	Z1H9VJS8NG16	US	41.6644	-91.5422	3972901	UNIVERSITY OF IOWA	IOWA CITY	IA	SCHOOLS OF MEDICINE	522421320	UNITED STATES	N	2024-02-01 12:02:00	2025-01-31 12:01:00		855	Non-SBIR/STTR	2024	673720		NIAID	436065	237655
0	Deep Learning Assessment of the Right Ventricle: Function, Etiology, and Prognosis	NHLBI	10767363	2024-01-22 12:01:00	PA-20-188	5R00HL157421-04	5	R00	HL	157421	4		SHANBHAG, SUJATA MADHUKAR	2023-02-01 12:02:00	2026-01-31 12:01:00	NSS		15750092	OUYANG, DAVID	Not Applicable	30	Unavailable	75307785	NCSMA19DF7E6	75307785	NCSMA19DF7E6	US	34.0765	-118.38	1225501	CEDARS-SINAI MEDICAL CENTER	LOS ANGELES	CA	Independent Hospitals	900481804	UNITED STATES	N	2024-02-01 12:02:00	2025-01-31 12:01:00		837	Non-SBIR/STTR	2024	248979		NHLBI	149089	99890
0	NHLBI Training Program in Pharmacoepidemiology	NHLBI	10766986	2024-03-21 12:03:00	PA-20-142	2T32HL139426-06A1	2	T32	HL	139426	6	A1	COADY, SEAN	2018-01-01 12:01:00	2029-06-30 12:06:00	NHLBI Institutional Training Mechanism Study Section[NITM (OA)]		8143293	ALEXANDER, G. CALEB	SEGAL, JODI B.	7	PUBLIC HEALTH & PREV MEDICINE	1910777	FTMTDMBR29C7	1910777	FTMTDMBR29C7	US	39.3253	-76.6051	4134401	JOHNS HOPKINS UNIVERSITY	BALTIMORE	MD	SCHOOLS OF PUBLIC HEALTH	212182680	UNITED STATES	N	2024-07-01 12:07:00	2025-06-30 12:06:00		837	Training, Institutional	2024	317361		NHLBI	299740	17621
1	The Role of Gab2-MALT1-mediated cell signaling in venous thrombogenesis	NHLBI	10766630	2024-07-15 12:07:00	PA-20-185	1R01HL170945-01	1	R01	HL	170945	1		WARREN, RONALD Q	2024-07-15 12:07:00	2028-04-30 12:04:00	Hemostasis, Thrombosis, Blood Cells and Transfusion Study Section[HTBT]		1859871	LELLA, VIJAYA MOHAN RAO	Not Applicable	1	BIOCHEMISTRY	800772337	FPCUDWBE7DX2	800772337	FPCUDWBE7DX2	US	32.3987	-95.2434	578420	UNIVERSITY OF TEXAS HLTH CTR AT TYLER	TYLER	TX	HOSPITALS	757083154	UNITED STATES	N	2024-07-15 12:07:00	2025-04-30 12:04:00		839	Non-SBIR/STTR	2024	613716		NHLBI	417494	196222
0	Reciprocal effects between scaffold geometry and ventricular vortex flow on viability and performance of tissue-engineered mitral valve	NHLBI	10764307	2023-12-15 12:12:00	PA-20-185	5R01HL162687-02	5	R01	HL	162687	2		EVANS, FRANK	2023-01-15 12:01:00	2027-12-31 12:12:00	Special Emphasis Panel[ZRG1-TDPS-R(01)]		9253587	KHERADVAR, ARASH	Not Applicable	47	BIOMEDICAL ENGINEERING	46705849	MJC5FCYQTPE6	46705849	MJC5FCYQTPE6	US	33.6485	-117.821	577504	UNIVERSITY OF CALIFORNIA-IRVINE	IRVINE	CA	BIOMED ENGR/COL ENGR/ENGR STA	926970001	UNITED STATES	N	2024-01-01 12:01:00	2024-12-31 12:12:00		837	Non-SBIR/STTR	2024	631694		NHLBI	447928	183766
0	Structural Studies of Beta-2 glycoprotein I in the Antiphospholipid Syndrome	NHLBI	10762475	2024-01-10 12:01:00	PA-19-056	5R01HL150146-05	5	R01	HL	150146	5		KINDZELSKI, ANDREI L.	2019-12-15 12:12:00	2025-12-31 12:12:00	Hemostasis and Thrombosis Study Section. Committee was terminated on 11/30/2020. [HT]		10789617	POZZI, NICOLA	Not Applicable	1	BIOCHEMISTRY	50220722	JNBLLTBTLLD8	50220722	JNBLLTBTLLD8	US	38.6338	-90.2131	7915401	SAINT LOUIS UNIVERSITY	SAINT LOUIS	MO	SCHOOLS OF MEDICINE	631032006	UNITED STATES	N	2024-01-01 12:01:00	2025-12-31 12:12:00		839	Non-SBIR/STTR	2024	380866		NHLBI	251397	129469
0	New approaches to safety monitoring of novel systemic treatments for atopic dermatitis in clinical practice and underrepresented populations	NIAMS	10762447	2023-12-19 12:12:00	PA-20-185	5R01AR080194-03	5	R01	AR	80194	3		UNDALE, ANITA H.	2022-02-01 12:02:00	2026-12-31 12:12:00	Health Services: Quality and Effectiveness Study Section[HSQE]		6489997	SCHNEEWEISS, SEBASTIAN G.	Not Applicable	7	Unavailable	30811269	QN6MS4VN7BD1	30811269	QN6MS4VN7BD1	US	42.3361	-71.1075	1080401	BRIGHAM AND WOMEN'S HOSPITAL	BOSTON	MA	Independent Hospitals	21156110	UNITED STATES	N	2024-01-01 12:01:00	2024-12-31 12:12:00		846	Non-SBIR/STTR	2024	636546		NIAMS	355613	280933
0	"Maternal Outcome Monitoring and Support (MOMS) - A mHealth symptom self-monitoring and decision support system to reduce racial and ethnic disparities in postpartum outcomes	NIMHD	10762346	2024-01-18 12:01:00	PA-19-129	5R00MD015781-04	5	R00	MD	15781	4		OLADEINDE, YEWANDE A	2021-05-07 12:05:00	2026-01-31 12:01:00	ZMD1-RP(O1)		14787379	BENDA, NATALIE CHRISTINE	Not Applicable	13	OTHER HEALTH PROFESSIONS	621889815	QHF5ZZ114M72	621889815	QHF5ZZ114M72	US	40.8415	-73.9414	1833205	COLUMBIA UNIVERSITY HEALTH SCIENCES	NEW YORK	NY	SCHOOLS OF NURSING	100323725	UNITED STATES	N	2024-02-01 12:02:00	2025-01-31 12:01:00		307	Non-SBIR/STTR	2024	243633		NIMHD	148105	95528
0	Understanding causal mechanisms in preeclampsia through genetic instrumental variables	NHLBI	10762337	2024-01-03 12:01:00	PA-20-185	5R01HL161516-03	5	R01	HL	161516	3		SMITH, SHARON M	2022-01-05 12:01:00	2026-12-31 12:12:00	Special Emphasis Panel[ZRG1-PSE-N(90)]		14351051	GIRI, AYUSH	Not Applicable	7	Unavailable	79917897	GYLUH9UXHDX5	79917897	GYLUH9UXHDX5	US	36.1438	-86.801	10040927	VANDERBILT UNIVERSITY MEDICAL CENTER	NASHVILLE	TN	Independent Hospitals	372320011	UNITED STATES	N	2024-01-01 12:01:00	2024-12-31 12:12:00		837	Non-SBIR/STTR	2024	542938		NHLBI	358005	184933
1	Prediction of Anticoagulant-Related Bleeding Risk in Patients with Cancer	NHLBI	10760318	2023-11-08 12:11:00	PA-20-185	5R01HL166386-02	5	R01	HL	166386	2		WARREN, RONALD Q	2023-01-05 12:01:00	2026-11-30 12:11:00	Cancer, Heart, and Sleep Epidemiology B Study Section[CHSB]		11553659	SANFILIPPO, KRISTEN MARIE	Not Applicable	1	INTERNAL MEDICINE/MEDICINE	68552207	L6NFUM28LQM5	68552207	L6NFUM28LQM5	US	38.6644	-90.3238	9083901	WASHINGTON UNIVERSITY	SAINT LOUIS	MO	SCHOOLS OF MEDICINE	631304862	UNITED STATES	N	2023-12-01 12:12:00	2024-11-30 12:11:00		839	Non-SBIR/STTR	2024	392869		NHLBI	257098	135771
1	Regulation of endothelial cell phosphatidylserine in thrombosis	NHLBI	10757389	2023-12-15 12:12:00	PA-20-203	5K08HL161259-03	5	K08	HL	161259	3		WOO, SEUNG KYOON KYOON	2022-01-01 12:01:00	2026-12-31 12:12:00	NHLBI Mentored Clinical and Basic Science Study Section[MCBS(OA)]		10308046	SCHMAIER, ALEC ANDREW	Not Applicable	7	Unavailable	71723621	C1CPANL3EWK4	71723621	C1CPANL3EWK4	US	42.3398	-71.1057	758101	BETH ISRAEL DEACONESS MEDICAL CENTER	BOSTON	MA	Independent Hospitals	22155400	UNITED STATES	N	2024-01-01 12:01:00	2024-12-31 12:12:00		837	Other Research-Related	2024	165024		NHLBI	152800	12224
1	High-throughput Imaging-integrated Vascular Model for Understanding Thromboembolism and Therapeutics Screening	NHLBI	10754942	2023-11-10 12:11:00	PA-20-185	5R01HL166522-02	5	R01	HL	166522	2		GOLDBERG, ILANA GRACE	2023-01-01 12:01:00	2026-11-30 12:11:00	Biomaterials and Biointerfaces Study Section[BMBI]		12559030	ZHANG, Y. SHRIKE	YAO, JUNJIE	7	Unavailable	30811269	QN6MS4VN7BD1	30811269	QN6MS4VN7BD1	US	42.3361	-71.1075	1080401	BRIGHAM AND WOMEN'S HOSPITAL	BOSTON	MA	Independent Hospitals	21156110	UNITED STATES	N	2023-12-01 12:12:00	2024-11-30 12:11:00		839	Non-SBIR/STTR	2024	611361		NHLBI	451822	159539
0	Protein homeostasis dysfunction in LM and VM pathobiology and therapeutic responses	NHLBI	10753576	2023-11-17 12:11:00	PA-20-185	5R01HL166726-02	5	R01	HL	166726	2		CATANIA, SELEN MURATOGLU	2022-12-15 12:12:00	2026-11-30 12:11:00	Integrative Vascular Physiology and Pathology Study Section[IVPP]		1879459	SHAWBER, CARRIE J.	WU, JUNE KAR-MING	13	OBSTETRICS & GYNECOLOGY	621889815	QHF5ZZ114M72	621889815	QHF5ZZ114M72	US	40.8415	-73.9414	1833205	COLUMBIA UNIVERSITY HEALTH SCIENCES	NEW YORK	NY	SCHOOLS OF MEDICINE	100323725	UNITED STATES	N	2023-12-01 12:12:00	2024-11-30 12:11:00		837	Non-SBIR/STTR	2024	600360		NHLBI	364961	235399
1	Michigan Emergency Department Improvement Collaborative AltERnaTives to admission for Pulmonary Embolism (MEDIC ALERT PE) Study	NHLBI	10748417	2024-01-29 12:01:00	PAR-19-274	5R01HL163438-02	5	R01	HL	163438	2		ROPER, REBECCA	2023-01-01 12:01:00	2027-12-31 12:12:00	Science of Implementation in Health and Healthcare Study Section[SIHH]		12184894	BARNES, GEOFFREY DOUGLAS	GREINEDER, COLIN FRED;SMITH, SHAWNA NICOLE	6	INTERNAL MEDICINE/MEDICINE	73133571	GNJ7BBP73WE9	73133571	GNJ7BBP73WE9	US	42.2755	-83.743	1506502	UNIVERSITY OF MICHIGAN AT ANN ARBOR	ANN ARBOR	MI	SCHOOLS OF MEDICINE	481091276	UNITED STATES	N	2024-01-01 12:01:00	2024-12-31 12:12:00		840	Non-SBIR/STTR	2024	763210		NHLBI	494010	269200
0	Mechanisms for intracranial aneurysm rupture	NINDS	10747874	2023-11-28 12:11:00	PA-19-056	5R01NS109584-05	5	R01	NS	109584	5		FOUNTAIN, JANE W.	2019-12-01 12:12:00	2025-11-30 12:11:00	Acute Neural Injury and Epilepsy Study Section[ANIE]		7855093	HASHIMOTO, TOMOKI	Not Applicable	3	Unavailable	131606022	SKX6AXF9ZTM3	131606022	SKX6AXF9ZTM3	US	37.776	-122.393	2052813	ST. JOSEPH'S HOSPITAL AND MEDICAL CENTER	PHOENIX	AZ	Independent Hospitals	850134409	UNITED STATES	N	2023-12-01 12:12:00	2025-11-30 12:11:00		853	Non-SBIR/STTR	2024	375712		NINDS	268568	107144
1	Complement and Thrombosis in HIT	NHLBI	10741766	2023-12-05 12:12:00	PA-19-056	5R01HL151730-04	5	R01	HL	151730	4		KINDZELSKI, ANDREI L.	2020-12-15 12:12:00	2024-11-30 12:11:00	Hemostasis and Thrombosis Study Section. Committee was terminated on 11/30/2020. [HT]		6397915	AREPALLY, GOWTHAMI M	CINES, DOUGLAS BROCK;RAUOVA, LUBICA	4	INTERNAL MEDICINE/MEDICINE	44387793	TP7EK8DZV6N5	44387793	TP7EK8DZV6N5	US	36.0078	-78.9265	2221101	DUKE UNIVERSITY	DURHAM	NC	SCHOOLS OF MEDICINE	277054673	UNITED STATES	N	2023-12-01 12:12:00	2024-11-30 12:11:00		839	Non-SBIR/STTR	2024	577238		NHLBI	495809	81429
1	Mentorship in Investigating Novel Risk Models and Prognostic Factors in Patients Less Than 21 Years Old with Venous Thromboembolism	NHLBI	10738954	2024-02-15 12:02:00	PA-20-186	1K24HL166791-01A1	1	K24	HL	166791	1	A1	HILL-PRYOR, CRYSTAL DARLEANE-ROBIN	2024-02-15 12:02:00	2029-01-31 12:01:00	Special Emphasis Panel[ZHL1 CSR-G (O1)]		7798638	GOLDENBERG, NEIL A	Not Applicable	7	PEDIATRICS	1910777	FTMTDMBR29C7	1910777	FTMTDMBR29C7	US	39.3253	-76.6051	4134401	JOHNS HOPKINS UNIVERSITY	BALTIMORE	MD	SCHOOLS OF MEDICINE	212182680	UNITED STATES	N	2024-02-15 12:02:00	2025-01-31 12:01:00		839	Other Research-Related	2024	128799		NHLBI	119258	9541
0	Identifying Cardiotoxic Manifestations of Posttraumatic Psychopathology: A Population-based Longitudinal Investigation	NHLBI	10738818	2023-12-14 12:12:00	PA-20-185	5R01HL160850-03	5	R01	HL	160850	3		DONZE, LAURIE FRIEDMAN	2021-12-15 12:12:00	2025-11-30 12:11:00	Behavioral Genetics and Epidemiology Study Section[BGES]		9798758	SUMNER, JENNIFER A	GRADUS, JAIMIE L.		PSYCHOLOGY	92530369	RN64EPNH8JC6	92530369	RN64EPNH8JC6	US	34.0702	-118.451	577505	UNIVERSITY OF CALIFORNIA LOS ANGELES	LOS ANGELES	CA	SCHOOLS OF ARTS AND SCIENCES	900952000	UNITED STATES	N	2023-12-01 12:12:00	2024-11-30 12:11:00		837	Non-SBIR/STTR	2024	617501		NHLBI	535502	81999
0	Investigating the role of apoptosis regulation in cancer therapy-induced vascular toxicities	NCI	10724247	2023-12-11 12:12:00	PA-21-052	5F31CA275321-02	5	F31	CA	275321	2		GHOSH, SANGEETA AHUJA	2022-12-01 12:12:00	2025-11-30 12:11:00	Special Emphasis Panel[ZRG1-F10C-C(20)L]		16033408	FLORIDO, MARY HEATHER CELINE	Not Applicable	7	PUBLIC HEALTH & PREV MEDICINE	149617367	UNVDZNFA8R29	149617367	UNVDZNFA8R29	US	42.3353	-71.1028	3212904	HARVARD SCHOOL OF PUBLIC HEALTH	BOSTON	MA	SCHOOLS OF PUBLIC HEALTH	21156028	UNITED STATES	N	2023-12-01 12:12:00	2024-11-30 12:11:00		398	Training, Individual	2024	41402		NCI	41402	0
0	tPA nanoconjugate for stroke therapy	NINDS	10676791	2024-07-23 12:07:00	PA-18-484	5R01NS113680-05	5	R01	NS	113680	5		BOSETTI, FRANCESCA	2019-09-30 12:09:00	2025-07-31 12:07:00	Drug Discovery for the Nervous System Study Section[DDNS]		1867120	LABHASETWAR, VINOD D	Not Applicable	11	OTHER BASIC SCIENCES	135781701	M5QFLTCTSQN6	135781701	M5QFLTCTSQN6	US	41.5027	-81.6221	10000858	CLEVELAND CLINIC LERNER COM-CWRU	CLEVELAND	OH	SCHOOLS OF MEDICINE	441950001	UNITED STATES	N	2024-08-01 12:08:00	2025-07-31 12:07:00		853	Non-SBIR/STTR	2024	401062		NINDS	249107	151955
0	Social Determinants and Timeliness of Total Knee Replacement: A National Perspective	NIAMS	10569033	2023-11-14 12:11:00	PA-19-056	5R01AR078342-03	5	R01	AR	78342	3		WASHABAUGH, CHARLES H.	2021-03-19 12:03:00	2024-10-31 12:10:00	Neurological, Aging and Musculoskeletal Epidemiology Study Section[NAME]		9409633	GHOMRAWI, HASSAN	Not Applicable	5	SURGERY	5436803	KG76WYENL5K1	5436803	KG76WYENL5K1	US	42.0505	-87.68	6144650	NORTHWESTERN UNIVERSITY AT CHICAGO	CHICAGO	IL	SCHOOLS OF MEDICINE	606114579	UNITED STATES	N	2023-11-01 12:11:00	2024-10-31 12:10:00		846	Non-SBIR/STTR	2024	416302		NIAMS	301098	115204
1	NEDD9-SMAD3, fibrinolysis, and chronic thromboembolic pulmonary hypertension	NHLBI	11095164	2024-07-03 12:07:00	PA-19-056	7R01HL153502-05	7	R01	HL	153502	5		XIAO, LEI	2020-06-01 12:06:00	2025-05-31 12:05:00	Respiratory Integrative Biology and Translational Research Study Section[RIBT]		10730106	MARON, BRADLEY	Not Applicable	7	INTERNAL MEDICINE/MEDICINE	188435911	Z9CRZKD42ZT1	188435911	Z9CRZKD42ZT1	US	39.2922	-76.6256	820104	UNIVERSITY OF MARYLAND BALTIMORE	BALTIMORE	MD	SCHOOLS OF MEDICINE	212011508	UNITED STATES	N	2024-06-01 12:06:00	2025-05-31 12:05:00		838	Non-SBIR/STTR	2023	432332		NHLBI	278027	154305
1	CCTN - PHARMACOKINETIC / PHARMACODYNAMIC EVALUATION OF LEVONORGESTREL BUTANOATE FOR FEMALE CONTRACEPTION	NICHD	10939295			275201300010I-P00002-27500005-1								2018-09-28 12:09:00	2024-01-15 12:01:00			1968516	WESTHOFF, CAROLYN L	Not Applicable	13	Unavailable	621889815	QHF5ZZ114M72	621889815	QHF5ZZ114M72	US	40.8415	-73.9414	1833205	COLUMBIA UNIVERSITY HEALTH SCIENCES	NEW YORK	NY	Domestic Higher Education	100323725	UNITED STATES	N					R and D Contracts	2023	21924		NICHD
1	CCTN-PHARMACOKINETIC / PHARMACODYNAMIC EVALUATIOIN OF LEVONORGESTREL BUTANOATE FOR FEMALE CONTRACEPTION	NICHD	10937059			275201300017I-P00002-27500003-1								2018-09-28 12:09:00	2024-01-15 12:01:00			15718961	WHITE, KATHARINE O'CONNEL	Not Applicable	7	Unavailable	5492160	JZ8RQC4EMDZ5	5492160	JZ8RQC4EMDZ5	US	42.3369	-71.0709	3617301	BOSTON MEDICAL CENTER	BOSTON	MA	Independent Hospitals	21182908	UNITED STATES	N					R and D Contracts	2023	74998		NICHD
1	CCTN-PHARMACOKINETIC / PHARMACODYNAMIC EVALUATION OF LEVONORGESTREL BUTANOATE FOR FEMALE CONTRACEPTION	NICHD	10937058			275201300008I-P00002-27500008-1								2018-09-28 12:09:00	2024-01-15 12:01:00			15719977	JENSEN, JEFFREY	Not Applicable	1	Unavailable	96997515	NPSNT86JKN51	96997515	NPSNT86JKN51	US	45.4988	-122.686	6297007	OREGON HEALTH & SCIENCE UNIVERSITY	PORTLAND	OR	Domestic Higher Education	972393098	UNITED STATES	N					R and D Contracts	2023	97519		NICHD
1	CCTN-PHARMACOKINETIC / PHARMACODYNAMIC EVALUATION OF LEVONOGESTREL BUTANOATE FOR FEMALE CONTRACEPTION	NICHD	10936500			275201300003I-P00002-27500005-1								2018-09-28 12:09:00	2024-01-15 12:01:00			15720707	TEAL, STEPHANIE	Not Applicable	6	Unavailable	41096314	MW8JHK6ZYEX8	41096314	MW8JHK6ZYEX8	US	39.7451	-104.838	1199905	UNIVERSITY OF COLORADO DENVER	Aurora	CO	Domestic Higher Education	800452571	UNITED STATES	N					R and D Contracts	2023	65873		NICHD
1	PHARMACOKINETIC/PHARMACODYNAMIC EVALUATION OF LEVONORGESTREL BUTANOATE FOR FEMALE CONTRACEPTION	NICHD	10932081			275201300021I-P00003-27500004-1								2018-09-28 12:09:00	2024-01-15 12:01:00			15718933	MICHAEL, CREININ	Not Applicable	4	Unavailable	47120084	TX2DAGQPENZ5	47120084	TX2DAGQPENZ5	US	38.5434	-121.729	577503	UNIVERSITY OF CALIFORNIA AT DAVIS	DAVIS	CA	Domestic Higher Education	956186153	UNITED STATES	N					R and D Contracts	2023	103109		NICHD
1	Unraveling Cytotoxic and Thrombotic Signals in COVID-19	NHLBI	10929200			1ZIAHL006263-03	1	ZIA	HL	6263	3							78377381	KANTHI, YOGENDRA	Not Applicable		Unavailable									NATIONAL HEART, LUNG, AND BLOOD INSTITUTE			Unavailable		UNITED STATES	N					Intramural Research	2023	975922		NHLBI
1	Human Translational Studies of Vascular Thrombosis and Inflammation	NHLBI	10929199			1ZIAHL006262-03	1	ZIA	HL	6262	3							78377381	KANTHI, YOGENDRA	Not Applicable		Unavailable									NATIONAL HEART, LUNG, AND BLOOD INSTITUTE			Unavailable		UNITED STATES	N					Intramural Research	2023	975922		NHLBI
1	A Study to Evaluate the Effects of fixed dose Flavonoid Isoquercetin on thrombo-inflammatory biomarkers in subjects with stable Sickle Cell Disease	NHLBI	10929196			1ZIAHL006256-03	1	ZIA	HL	6256	3							16110019	SHET, ARUN	Not Applicable		Unavailable									NATIONAL HEART, LUNG, AND BLOOD INSTITUTE			Unavailable		UNITED STATES	N					Intramural Research	2023	572243		NHLBI
1	Venous Thrombosis Biomarkers in Sickle Cell Disease and Sickle Cell Trait	NHLBI	10929195			1ZIAHL006255-04	1	ZIA	HL	6255	4							16110019	SHET, ARUN	Not Applicable		Unavailable									NATIONAL HEART, LUNG, AND BLOOD INSTITUTE			Unavailable		UNITED STATES	N					Intramural Research	2023	228897		NHLBI
0	Human Specimen Collection to Support Basic and Clinical Research	NHLBI	10929189			1ZIAHL006241-05	1	ZIA	HL	6241	5							16110019	SHET, ARUN	Not Applicable		Unavailable									NATIONAL HEART, LUNG, AND BLOOD INSTITUTE			Unavailable		UNITED STATES	N					Intramural Research	2023	228897		NHLBI
1	Cardiovascular Genomics and Bioinformatics projects	NHLBI	10929161			1ZIAHL006170-11	1	ZIA	HL	6170	11							12000815	JOHNSON, ANDREW	Not Applicable		Unavailable									NATIONAL HEART, LUNG, AND BLOOD INSTITUTE			Unavailable		UNITED STATES	N					Intramural Research	2023	3050975		NHLBI
0	Clinical and Informatics Research on Large Clinical Databases	NLM	10927037			1ZIALM010008-08	1	ZIA	LM	10008	8							9694404	MCDONALD, CLEMENT	Not Applicable		Unavailable									NATIONAL LIBRARY OF MEDICINE			Unavailable		UNITED STATES	N					Intramural Research	2023	2008861		NLM
1	Elucidating the role of thrombosis and inflammation in breast cancer metastasis	NCI	10926527			1ZIABC012130-01	1	ZIA	BC	12130	1							79355522	FUJII, TAKEO	Not Applicable		Unavailable									DIVISION OF BASIC SCIENCES - NCI			Unavailable		UNITED STATES	N					Intramural Research	2023	506815		NCI
1	CCTN - EVALUATION OF THE PHARMACOKINETIC PROFILE, EFFECTS ON THE MECHANISMS	NICHD	10923774			275201200002I-P00010-27500005-1								2013-09-24 12:09:00	2024-11-15 12:11:00			12062832	ALLEN, ERIN	Not Applicable	4	Unavailable	803902113	CMKQYLSLNJG1	803902113	CMKQYLSLNJG1	US	35.9107	-78.8961	1501	HEALTH DECISIONS, INC.	MORRISVILLE	NC	Domestic For-Profits	275606950	UNITED STATES	N					R and D Contracts	2023	598174		NICHD
0	Preclinical and Clinical Investigations of Severe Infection and Critical Illness	CLC	10923694			1ZIACL008060-21	1	ZIA	CL	8060	21							6569508	DANNER, ROBERT L	Not Applicable		Unavailable									CLINICAL CENTER			Unavailable		UNITED STATES	N					Intramural Research	2023	0
0	Cohort Analytics Core	NHGRI	10920227			1ZICHG200420-01	1	ZIC	HG	200420	1							78377287	DENNY, JOSHUA	Not Applicable		Unavailable									NATIONAL HUMAN GENOME RESEARCH INSTITUTE			Unavailable		UNITED STATES	N					Intramural Research	2023	1134033		NHGRI
1	Insights into Sickle Cell Trait and Sickle Cell Disease	NHGRI	10920210			1ZIAHG200394-10	1	ZIA	HG	200394	10							8257645	BONHAM, VENCE L	Not Applicable		Unavailable									NATIONAL HUMAN GENOME RESEARCH INSTITUTE			Unavailable		UNITED STATES	N					Intramural Research	2023	628447		NHGRI
0	Genes associated with endocrine tumorigenesis	NIDDK	10919479			1ZIADK075035-15	1	ZIA	DK	75035	15							10272309	AGARWAL, SUNITA	Not Applicable		Unavailable									NATIONAL INSTITUTE OF DIABETES AND DIGESTIVE AND KIDNEY DISEASES			Unavailable		UNITED STATES	N					Intramural Research	2023	85714		NIDDK
0	Hyperparathyroidism -- Etiology, Diagnosis and Treatment	NIDDK	10919416			1ZIADK043006-47	1	ZIA	DK	43006	47							78847903	JHA, SMITA	Not Applicable		Unavailable									NATIONAL INSTITUTE OF DIABETES AND DIGESTIVE AND KIDNEY DISEASES			Unavailable		UNITED STATES	N					Intramural Research	2023	910040		NIDDK
1	1/2 Pulmonary Embolism: Thrombus Removal with Catheter-Directed Therapy (PE-TRACT Trial)	NHLBI	10905409	2023-09-14 12:09:00	PAR-19-329	4UH3HL155798-02	4	UH3	HL	155798	2		NEIDERT, LESLIE EAVES	2023-09-15 12:09:00	2028-08-31 12:08:00	Clinical Trials Review Study Section[CLTR(JA)]		9011389	RAO, SUNIL	SISTA, AKHILESH K	12	RADIATION-DIAGNOSTIC/ONCOLOGY	121911077	M5SZJ6VHUHN8	121911077	M5SZJ6VHUHN8	US	40.6699	-73.9744	5998304	NEW YORK UNIVERSITY SCHOOL OF MEDICINE	NEW YORK	NY	SCHOOLS OF MEDICINE	10016	UNITED STATES	N	2023-09-15 12:09:00	2024-08-31 12:08:00		839	Non-SBIR/STTR	2023	2122950		NHLBI	1516051	606899
1	Targeted treatment of thrombotic occlusions using a dual-delivery microgel therapeutic	NHLBI	10903125	2023-08-14 12:08:00	PA-18-484	3R01HL146701-05S1	3	R01	HL	146701	5	S1	HILL-PRYOR, CRYSTAL DARLEANE-ROBIN	2019-08-15 12:08:00	2025-07-31 12:07:00	Hemostasis and Thrombosis Study Section. Committee was terminated on 11/30/2020. [HT]		9180346	BROWN, ASHLEY CARSON	Not Applicable		ENGINEERING (ALL TYPES)	42092122	U3NVH931QJJ3	42092122	U3NVH931QJJ3; XRPPWZ3TK937	US	35.7847	-78.6772	578204	NORTH CAROLINA STATE UNIVERSITY RALEIGH	RALEIGH	NC	BIOMED ENGR/COL ENGR/ENGR STA	276957514	UNITED STATES	N	2023-08-01 12:08:00	2025-07-31 12:07:00		839	Non-SBIR/STTR	2023	82593		NHLBI	57761	24832
1	CCTN-CONTRACEPTIVE DEVELOPMENT PROGRAM-NICHD CONTRACEPTIVE CLINICAL TRIALS NETWORK-FEMALE SITES-CORE FUNCTION ACTIVITIES	NICHD	10901808			75N94020D00005-P00004-759402000001-1								2020-08-01 12:08:00	2024-07-31 12:07:00			77802984	SCHREIBER, COURTNEY	Not Applicable	3	Unavailable	42250712	GM1XX56LEP58	42250712	GM1XX56LEP58	US	39.9535	-75.194	6463801	UNIVERSITY OF PENNSYLVANIA	PHILADELPHIA	PA	Domestic Higher Education	191046205	UNITED STATES	N					R and D Contracts	2023	1571		NICHD
1	CCTN-CONTRACEPTIVE DEVELOPMENT PROGRAM-NICHD CONTRACEPTIVE CLINICAL TRIALS NETWORK-FEMALE SITES-CORE FUNCTION ACTIVITIES	NICHD	10901807			75N94020D00011-P00003-759402000001-1								2023-08-01 12:08:00	2024-07-31 12:07:00			77827708	THOMAS, MICHAEL	Not Applicable	1	Unavailable	41064767	DZ4YCZ3QSPR5	41064767	DZ4YCZ3QSPR5	US	39.1297	-84.5206	1523902	UNIVERSITY OF CINCINNATI	CINCINNATI	OH	Domestic Higher Education	452210001	UNITED STATES	N					R and D Contracts	2023	1507		NICHD
1	CCTN-CONTRACEPTIVE DEVELOPMENT PROGRAM, FEMAILE SITES-CORE FUNCTION ACTIVITIES	NICHD	10901806			75N94020D00014-P00004-759402000001-1								2020-08-01 12:08:00	2024-07-31 12:07:00			77792759	KERNS, JENNIFER	Not Applicable	11	Unavailable	94878337	KMH5K9V7S518	94878337	KMH5K9V7S518	US	37.7674	-122.414	577508	UNIVERSITY OF CALIFORNIA, SAN FRANCISCO	SAN FRANCISCO	CA	Domestic Higher Education	941432510	UNITED STATES	N					R and D Contracts	2023	2423		NICHD
1	CCTN-CONTRACEPTIVE DEVELOPMENT PROGRAM-NICHD CONTRACEPTIVE CLINICAL TRIALS NETWORK-FEMALE SITES-CORE FUNCTION ACTIVITIES	NICHD	10897679			75N94020D00017-P00003-759402000001-1								2020-08-01 12:08:00	2024-07-31 12:07:00			77791735	BURKE, M.D., MPH, ANNE	Not Applicable	7	Unavailable	1910777	FTMTDMBR29C7	1910777	FTMTDMBR29C7	US	39.3253	-76.6051	4134401	JOHNS HOPKINS UNIVERSITY	BALTIMORE	MD	Domestic Higher Education	212182680	UNITED STATES	N					R and D Contracts	2023	1196		NICHD
1	CCTN-CONTRACEPTIVE DEVELOPMENT PROGRAM-NICHD CONTRACEPTIVE CLINICAL TRIALS NETWORK-FEMALE SITES-CORE FUNCTION ACTIVITIES	NICHD	10897678			75N94020D00013-P00003-759402000001-1								2020-08-01 12:08:00	2024-07-31 12:07:00			77794690	WESTHOFF, CAROLYN	Not Applicable	13	Unavailable	621889815	QHF5ZZ114M72	621889815	QHF5ZZ114M72	US	40.8415	-73.9414	1833205	COLUMBIA UNIVERSITY HEALTH SCIENCES	NEW YORK	NY	Domestic Higher Education	100323725	UNITED STATES	N					R and D Contracts	2023	1454		NICHD
1	CCTN-CONTRACEPTIVE DEVELOPMENT PROGRAM ‚Äì NICHD CONTRACEPTIVE CLINICAL TRIALS NETWORK, FEMAILE SITES-CORE FUNCTION ACTIVITIES	NICHD	10897677			75N94020D00004-P00004-759402000001-1								2020-08-01 12:08:00	2024-07-31 12:07:00			77792722	WHITE, KATHARINE	Not Applicable	7	Unavailable	5492160	JZ8RQC4EMDZ5	5492160	JZ8RQC4EMDZ5	US	42.3369	-71.0709	3617301	BOSTON MEDICAL CENTER	BOSTON	MA	Independent Hospitals	21182908	UNITED STATES	N					R and D Contracts	2023	1804		NICHD
1	CCTN-CONTRACEPTIVE DEVELOPMENT PROGRAM-NICHD CONTRACEPTIVE CLINICAL TRIALS NETWORK-FEMALE SITES-CORE FUNCTION ACTIVITIES	NICHD	10897676			75N94020D00018-P00004-759402000001-1								2020-08-01 12:08:00	2024-07-31 12:07:00			77794696	CHEN, M.D., MPH, BEATRICE	Not Applicable	12	Unavailable	119132785	J3Z5MNJJ3FZ4	119132785	J3Z5MNJJ3FZ4	US	40.4371	-79.9615	3840801	MAGEE-WOMEN'S RES INST AND FOUNDATION	Pittsburgh	PA	Other Domestic Non-Profits	152134572	UNITED STATES	N					R and D Contracts	2023	1534		NICHD
1	CCTN-CONTRACEPTIVE DEVELOPMENT PROGRAM-NICHD CONTRACEPTIVE CLINICAL TRIALS NETWORK-FEMALE SITES-CORE FUNCTION ACTIVITIES	NICHD	10896888			75N94020D00016-P00004-759402000001-1								2020-08-01 12:08:00	2024-07-31 12:07:00			77812993	EDLMAN, ALISON	Not Applicable	1	Unavailable	96997515	NPSNT86JKN51	96997515	NPSNT86JKN51	US	45.4988	-122.686	6297007	OREGON HEALTH & SCIENCE UNIVERSITY	PORTLAND	OR	Domestic Higher Education	972393098	UNITED STATES	N					R and D Contracts	2023	1492		NICHD
1	CCTN-CONTRACEPTIVE DEVELOPMENT PROGRAM-NICHD CONTRACEPTIVE CLINICAL TRIALS NETWORK-FEMALE SITES-CORE FUNCTION ACTIVITIES	NICHD	10896887			75N94020D00015-P00004-759402000001-1								2020-08-01 12:08:00	2024-07-31 12:07:00			77805147	NELSON, ANITA	Not Applicable	34	Unavailable	74121492	KNVJQY9UH316	74121492	KNVJQY9UH316	US	34.0616	-118.303	3750701	CALIFORNIA FAMILY HEALTH COUNCIL, INC.	LOS ANGELES	CA	Other Domestic Non-Profits	900102610	UNITED STATES	N					R and D Contracts	2023	1153		NICHD
1	CCTN-CONTRACEPTIVE DEVELOPMENT PROGRAM-NICHD CONTRACEPTIVE CLINICAL TRIALS NETWORK-FEMALE SITES-CORE FUNCTION ACTIVITIES	NICHD	10895950			75N94020D00012-P00003-759402000001-1								2023-08-01 12:08:00	2024-07-31 12:07:00			10813567	KANESHIRO, BLISS E	Not Applicable	1	Unavailable	965088057	NSCKLFSSABF2	965088057	NSCKLFSSABF2	US	21.2992	-157.82	820005	UNIVERSITY OF HAWAII AT MANOA	HONOLULU	HI	Domestic Higher Education	968222234	UNITED STATES	N					R and D Contracts	2023	1859		NICHD
1	CCTN-CONTRACEPTIVE DEVELOPMENT PROGRAM-NICHD CONTRACEPTIVE CLINICAL TRIALS NETWORK-FEMALE SITES-CORE FUNCTION ACTIVITIES	NICHD	10895949			75N94020D00002-P00003-759402000001-1								2023-08-01 12:08:00	2024-07-31 12:07:00			77827702	CREININ, MITCHELL	Not Applicable	4	Unavailable	47120084	TX2DAGQPENZ5	47120084	TX2DAGQPENZ5	US	38.5434	-121.729	577503	UNIVERSITY OF CALIFORNIA AT DAVIS	DAVIS	CA	Domestic Higher Education	956186153	UNITED STATES	N					R and D Contracts	2023	2015		NICHD
1	CCTN-CONTRACEPTIVE DEVELOPMENT PROGRAM-NICHD CONTRACEPTIVE CLINICAL TRIALS NETWORK-FEMALE SITES-CORE FUNCTION ACTIVITIES	NICHD	10893912			75N94020D00009-P00004-759402000001-1								2020-08-01 12:08:00	2024-07-31 12:07:00			77827705	CWIAK, CARRIE	Not Applicable	5	Unavailable	66469933	S352L5PJLMP8	66469933	S352L5PJLMP8	US	33.7912	-84.3249	2384501	EMORY UNIVERSITY	ATLANTA	GA	Domestic Higher Education	303221007	UNITED STATES	N					R and D Contracts	2023	1575		NICHD
1	CONTRACEPTIVE CLINICAL TRIALS NETWORK, CCTN - FEMALE SITES 'CORE FUNCTION ACTIVITIES	NICHD	10891325			75N94020D00019-P00004-759402000001-1								2023-08-01 12:08:00	2024-07-31 12:07:00			77820307	TEAL, STEPHANIE	Not Applicable	2	Unavailable	7431505	SPVKK1RC2MZ3	7431505	SPVKK1RC2MZ3	US	40.0133	-105.252	1199902	UNIVERSITY OF COLORADO	Boulder	CO	Domestic Higher Education	803031058	UNITED STATES	N					R and D Contracts	2023	1660		NICHD
1	CONTRACEPTIVE CLINICAL TRIALS NETWORK, CCTN - FEMALE SITES 'CORE FUNCTION ACTIVITIES	NICHD	10891324			75N94020D00020-P00004-759402000001-1								2020-08-01 12:08:00	2024-07-31 12:07:00			77820294	ARCHER, DAVID	Not Applicable	3	Unavailable	58625146	CTLVX9M7AMR4	58625146	CTLVX9M7AMR4	US	36.8557	-76.2955	471501	EASTERN VIRGINIA MEDICAL SCHOOL	NORFOLK	VA	Domestic Higher Education	235011980	UNITED STATES	N					R and D Contracts	2023	1103		NICHD
1	CCTN-CONTRACEPTIVE DEVELOPMENT PROGRAM-NICHD CONTRACEPTIVE CLINICAL TRIALS NETWORK-FEMALE SITES-CORE FUNCTION ACTIVITIES	NICHD	10891323			75N94020D00021-P00004-759402000001-1								2020-08-01 12:08:00	2024-07-31 12:07:00			77820623	TUROK, DAVID	Not Applicable	1	Unavailable	9095365	LL8GLEVH6MG3	9095365	LL8GLEVH6MG3	US	40.7645	-111.85	514002	UNIVERSITY OF UTAH	SALT LAKE CITY	UT	Domestic Higher Education	841129049	UNITED STATES	N					R and D Contracts	2023	1610		NICHD
1	Anticoagulant use, safety, and effectiveness for venous thromboembolism prevention in inflammatory bowel disease patients	NHLBI	10887842	2023-07-25 12:07:00	PA-20-188	4R00HL159230-03	4	R00	HL	159230	3		KINDZELSKI, ANDREI L.	2023-08-01 12:08:00	2026-07-31 12:07:00	NSS		16137007	DAWWAS, GHADEER K.	Not Applicable	7	Unavailable	79917897	GYLUH9UXHDX5	79917897	GYLUH9UXHDX5	US	36.1438	-86.801	10040927	VANDERBILT UNIVERSITY MEDICAL CENTER	NASHVILLE	TN	Independent Hospitals	372320011	UNITED STATES	N	2023-08-01 12:08:00	2024-07-31 12:07:00		839	Non-SBIR/STTR	2023	249000		NHLBI	142286	106714
1	CCTN-CONTRACEPTIVE DEVELOPMENT PROGRAM, FEMAILE SITES-CORE FUNCTION ACTIVITIES	NICHD	10884863			75N94020D00010-P00005-759402000001-1								2020-08-01 12:08:00	2024-07-31 12:07:00			77792741	ATRIO, JESSICA	Not Applicable	14	Unavailable	81266487	H6N1ZF5HJ2G3	81266487	H6N1ZF5HJ2G3	US	40.851	-73.8444	10053556	ALBERT EINSTEIN COLLEGE OF MEDICINE	BRONX	NY	Domestic Higher Education	104611900	UNITED STATES	N					R and D Contracts	2023	1669		NICHD
1	A STUDY TO EVALUATE THE PK AND PD OF IM OR SQ INJECTIONS OF LEVONORGESTREL BUTANOATE (LB) FOR FEMALE CONTRACEPTION	NICHD	10859762			75N94019D00004-0-759402300002-1								2023-05-25 12:05:00	2024-03-31 12:03:00			79188365	DART, CLINT	Not Applicable	4	Unavailable	803902113	CMKQYLSLNJG1	803902113	CMKQYLSLNJG1	US	35.9107	-78.8961	1501	HEALTH DECISIONS, INC.	MORRISVILLE	NC	Domestic For-Profits	275606950	UNITED STATES	N					R and D Contracts	2023	346671		NICHD
0	PACES: Practical Approaches to Care in Emergency Syncope	NHLBI	10854051	2023-09-11 12:09:00	PA-20-272	3R01HL149680-04S2	3	R01	HL	149680	4	S2	REDMOND, NICOLE	2021-05-15 12:05:00	2025-03-31 12:03:00			11584106	PROBST, MARC	Not Applicable	13	EMERGENCY MEDICINE	621889815	QHF5ZZ114M72	621889815	QHF5ZZ114M72	US	40.8415	-73.9414	1833205	COLUMBIA UNIVERSITY HEALTH SCIENCES	NEW YORK	NY	SCHOOLS OF MEDICINE	100323725	UNITED STATES	N	2023-09-11 12:09:00	2024-08-31 12:08:00		837	Non-SBIR/STTR	2023	115150		NHLBI	70000	45150
0	Stroke Central Atlantic Network for Research (SCANR)	NINDS	10850004	2023-07-31 12:07:00	PA-20-272	3U24NS107222-05S1	3	U24	NS	107222	5	S1	VIVALDA, JOANNA	2023-06-01 12:06:00	2023-11-30 12:11:00			1895056	BREGMAN, BARBARA S	HSIA, AMIE ;WORRALL, BRADFORD B	4	Unavailable	189030067	KL1DMVY1MZM8	189030067	KL1DMVY1MZM8	US	38.9687	-76.9538	4046605	MEDSTAR HEALTH RESEARCH INSTITUTE	HYATTSVILLE	MD	Research Institutes	207822031	UNITED STATES	N	2023-08-01 12:08:00	2023-11-30 12:11:00		853	Other Research-Related	2023	37287		NINDS	26697	10590
0	Roles of Red Blood Cell Derived Extracellular Vesicles in Complement Activation and Thromboinflammation in sickle cell disease	NHLBI	10830199	2023-05-25 12:05:00	PA-21-268	7K25HL159358-02	7	K25	HL	159358	2		PHILP, DEBORAH	2023-04-19 12:04:00	2027-07-31 12:07:00	NHLBI Mentored Transition to Independence Study Section[MTI(JA)]		15831839	AN, RAN	Not Applicable	18	ENGINEERING (ALL TYPES)	36837920	QKWEF8XLMTT3	36837920	QKWEF8XLMTT3	US	29.7181	-95.3365	1449402	UNIVERSITY OF HOUSTON	HOUSTON	TX	BIOMED ENGR/COL ENGR/ENGR STA	772042610	UNITED STATES	N	2023-08-01 12:08:00	2024-07-31 12:07:00		839	Other Research-Related	2023	106486		NHLBI	98598	7888
0	Cancer Center Administration	NCI	10815077	2023-08-10 12:08:00	PA-20-272	3P30CA138313-15S1	3	P30	CA	138313	15	S1	ROBERSON, SONYA	2009-04-01 12:04:00	2024-03-31 12:03:00	Cancer Centers Study Section (A)[NCI-A]	7432	10648909	POOLE, TRAVIS I.	Not Applicable	6	PHARMACOLOGY	183710748	NHV3GTWSALA7	183710748	NHV3GTWSALA7	US	32.7868	-79.9473	7575301	MEDICAL UNIVERSITY OF SOUTH CAROLINA	CHARLESTON	SC	SCHOOLS OF MEDICINE	294074636	UNITED STATES	N	2023-04-01 12:04:00	2024-03-31 12:03:00			Research Centers	2023		186902		125000	61902
1	PAR4 mediates platelet activation in venous thromboembolism	NHLBI	10794920	2023-04-03 12:04:00	PA-21-051	5F31HL162548-02	5	F31	HL	162548	2		PHILP, DEBORAH	2022-02-01 12:02:00	2024-01-31 12:01:00	Special Emphasis Panel[ZRG1-F10C-C(20)L]		16050483	KNAUSS, ELIZABETH ANN	Not Applicable	11	PHARMACOLOGY	77758407	HJMKEF7EJW69	77758407	HJMKEF7EJW69	US	41.5027	-81.6073	218601	CASE WESTERN RESERVE UNIVERSITY	CLEVELAND	OH	SCHOOLS OF MEDICINE	441061712	UNITED STATES	N	2023-02-01 12:02:00	2024-01-31 12:01:00		839	Training, Individual	2023	46528		NHLBI	46528	0
1	CENTRAL LABORATORY FOR PHARMACOKINETIC/PHARMACODYNAMIC EVALUATION OF LEVONORGESTREL BUTANOATE FOR FEMALE CONTRACEPTION	NICHD	10788098			75N94020D00016-P00002-759402100001-1								2021-02-09 12:02:00	2025-02-08 12:02:00			78052142	EDELMAN, ALISON	Not Applicable	1	Unavailable	96997515	NPSNT86JKN51	96997515	NPSNT86JKN51	US	45.4988	-122.686	6297007	OREGON HEALTH & SCIENCE UNIVERSITY	PORTLAND	OR	Domestic Higher Education	972393098	UNITED STATES	N					R and D Contracts	2023	199076		NICHD
1	Ambulatory cryocooling therapy device	NIAMS	10783172	2023-09-20 12:09:00	PA-21-259	4R44AR081321-02	4	R44	AR	81321	2		WANG, XIBIN	2022-09-23 12:09:00	2025-07-31 12:07:00	Special Emphasis Panel[ZRG1-SBIB-W(12)B]		8366436	SAVOY, STEVE MICHAEL	Not Applicable	35	Unavailable	100651798	K39ENMXNLA73	100651798	K39ENMXNLA73	US	30.215	-97.7118	10000781	NANOHMICS, INC.	AUSTIN	TX	Domestic For-Profits	787417510	UNITED STATES	N	2023-09-21 12:09:00	2024-07-31 12:07:00		846	SBIR/STTR	2023	702820		NIAMS	367665	290504
0	Randomized Comparison of the Clinical Outcome of Single Versus Multiple Arterial Grafts: Cognition (ROMA:Cog)	NINDS	10777194	2023-07-14 12:07:00	PA-21-071	3R01NS123639-03S1	3	R01	NS	123639	3	S1	CORRIVEAU, RODERICK A	2021-06-15 12:06:00	2026-06-30 12:06:00	Acute Neural Injury and Epilepsy Study Section[ANIE]		11309584	MASTERSON CREBER, RUTH MARIE	GAUDINO, MARIO FL;SWARTZ, RICHARD	13	OTHER HEALTH PROFESSIONS	621889815	QHF5ZZ114M72	621889815	QHF5ZZ114M72	US	40.8415	-73.9414	1833205	COLUMBIA UNIVERSITY HEALTH SCIENCES	NEW YORK	NY	SCHOOLS OF NURSING	100323725	UNITED STATES	N	2023-07-01 12:07:00	2024-06-30 12:06:00		853	Non-SBIR/STTR	2023	62510		NIA	38000	24510
1	Ultra-low Fouling and Anti-infective and Anti-thrombotic Nitric Oxide Releasing Intravascular Catheters	NHLBI	10759671	2023-09-14 12:09:00	PA-22-176	2R42HL149595-02A1	2	R42	HL	149595	2	A1	LIU, SONGTAO	2020-05-01 12:05:00	2025-07-31 12:07:00	Special Emphasis Panel[ZRG1 BBBT-F (10)]		6157601	SHEBUSKI, RONALD J.	Not Applicable	10	Unavailable	60214346	GF9DV4ACBHH8	60214346	GF9DV4ACBHH8	US	33.9304	-83.366	10070243	NYTRICX INC.	ATHENS	GA	Domestic For-Profits	306021511	UNITED STATES	N	2023-09-14 12:09:00	2024-07-31 12:07:00		837	SBIR/STTR	2023	1193055		NHLBI	950527	164478
0	Deep Learning Assessment of the Right Ventricle: Function, Etiology, and Prognosis	NHLBI	10756662	2023-01-23 12:01:00	PA-20-188	4R00HL157421-03	4	R00	HL	157421	3		SHANBHAG, SUJATA MADHUKAR	2023-02-01 12:02:00	2026-01-31 12:01:00	NSS		15750092	OUYANG, DAVID	Not Applicable	30	Unavailable	75307785	NCSMA19DF7E6	75307785	NCSMA19DF7E6	US	34.0765	-118.38	1225501	CEDARS-SINAI MEDICAL CENTER	LOS ANGELES	CA	Independent Hospitals	900481804	UNITED STATES	N	2023-02-01 12:02:00	2024-01-31 12:01:00		837	Non-SBIR/STTR	2023	248979		NHLBI	149089	99890
0	Personalized Risk Prediction for Prevention and Early Detection of Postoperative Failure to Rescue	NIBIB	10753822	2023-08-24 12:08:00	PA-20-185	1R01EB035028-01	1	R01	EB	35028	1		DUAN, QI	2023-09-01 12:09:00	2027-08-31 12:08:00	Special Emphasis Panel[ZRG1 HSS-B (02)]		10363624	CANNESSON, MAXIME	Not Applicable		ANESTHESIOLOGY	92530369	RN64EPNH8JC6	92530369	RN64EPNH8JC6	US	34.0702	-118.451	577505	UNIVERSITY OF CALIFORNIA LOS ANGELES	LOS ANGELES	CA	SCHOOLS OF MEDICINE	900952000	UNITED STATES	N	2023-09-01 12:09:00	2024-08-31 12:08:00		286	Non-SBIR/STTR	2023	535643		NIBIB	374237	161406
1	NCI ESSP: An Equity Focused Intervention to Improve Utilization in Guideline Concordant Extended Venous Thromboembolism Prophylaxis After Major Cancer Surgery	NCI	10752125	2023-08-10 12:08:00	PA-20-272	3P30CA138313-15S1	3	P30	CA	138313	15	S1	ROBERSON, SONYA	2009-04-01 12:04:00	2024-03-31 12:03:00	Cancer Centers Study Section (A)[NCI-A]		1860729	DUBOIS, RAYMOND N.	Not Applicable	6	PHARMACOLOGY	183710748	NHV3GTWSALA7	183710748	NHV3GTWSALA7	US	32.7868	-79.9473	7575301	MEDICAL UNIVERSITY OF SOUTH CAROLINA	CHARLESTON	SC	SCHOOLS OF MEDICINE	294074636	UNITED STATES	N	2023-08-01 12:08:00	2024-03-31 12:03:00		397	Research Centers	2023	186902		NCI	125000	61902
0	Menopausal Knee-ds: Elucidating mechanisms and treatments for knee osteoarthritis	NIA	10749297	2023-09-01 12:09:00	PA-21-049	1F30AG084163-01	1	F30	AG	84163	1		WILLIAMS, JOHN	2023-09-01 12:09:00	2024-08-31 12:08:00	Special Emphasis Panel[ZRG1 F10B-C (20)]		16052207	GILMER, GABRIELLE	Not Applicable	7	Unavailable	1655393	JZWJLWEF1KR9	001655393; 079520862	GX6ELAY5M4N9; JZWJLWEF1KR9	US	42.3786	-71.0492	2598001	SPAULDING REHABILITATION HOSPITAL	CHARLESTOWN	MA	Independent Hospitals	21293109	UNITED STATES	N	2023-09-01 12:09:00	2024-08-31 12:08:00		866	Training, Individual	2023	52694		NIA	52694	0
1	Genome-wide Analysis of Anticoagulant Heparin Sulfate for Bioengineering Heparan	NHLBI	10742641	2023-08-07 12:08:00	PA-20-195	1R21HL167091-01A1	1	R21	HL	167091	1	A1	GOLDBERG, ILANA GRACE	2023-08-15 12:08:00	2025-07-31 12:07:00	Hemostasis, Thrombosis, Blood Cells and Transfusion Study Section[HTBT]		12619406	WEISS, RYAN JOSEPH	Not Applicable	10	NONE	4315578	NMJHD63STRC5	4315578	NMJHD63STRC5	US	33.9312	-83.3789	676602	UNIVERSITY OF GEORGIA	ATHENS	GA	ORGANIZED RESEARCH UNITS	306021589	UNITED STATES	N	2023-08-15 12:08:00	2024-07-31 12:07:00		839	Non-SBIR/STTR	2023	226500		NHLBI	150000	76500
1	Automated Sonographic Detection of Pulmonary Embolism Using Machine Learning Algorithm	NIBIB	10741242	2023-06-01 12:06:00	PAR-20-084	1R21EB030677-01A1	1	R21	EB	30677	1	A1	PEREIRA DE SA, RUI CARLOS	2023-06-01 12:06:00	2025-05-31 12:05:00	Emerging Imaging Technologies and Applications Study Section[EITA]		9221768	ADHIKARI, SRIKAR REDDY	Not Applicable	7	EMERGENCY MEDICINE	806345617	ED44Y3W6P7B9	806345617	ED44Y3W6P7B9	US	32.2328	-110.959	490201	UNIVERSITY OF ARIZONA	TUCSON	AZ	SCHOOLS OF MEDICINE	857210158	UNITED STATES	N	2023-06-01 12:06:00	2024-05-31 12:05:00		286	Non-SBIR/STTR	2023	305893		NIBIB	240817	65076
1	Tailored Adaptation of the AHRQ VTE QI Guide to Local Hospital Context	NHLBI	10740991	2023-04-07 12:04:00	PA-21-268	7K08HL145139-05	7	K08	HL	145139	5		FRANK, DANIEL J.	2022-11-16 12:11:00	2024-01-31 12:01:00	NHLBI Mentored Clinical and Basic Science Study Section[MCBS(OA)]		8051536	YANG, ANTHONY D.	Not Applicable	7	SURGERY	603007902	SHHBRBAPSM35	603007902; 625168166	DKNHLK3NBPH7; DL9MTNNKWYR9; GY8GKRUWM7D5; HA48EWMJFV47; HCNBFNDANNV5; HCRDU7BNPZ13; HCWTYJ7KQ4U6; HEBLAL94JHP7; NKCRSKVJBXE3; SHHBRBAPSM35; TA1NYNZ27LQ7; WJJRCLJ936C8; X51WYC1QEPD7; XNBJV454V2W1; YCJNP5NJYCY1; YW8WNKKANDR9	US	39.7792	-86.1753	577806	INDIANA UNIVERSITY INDIANAPOLIS	INDIANAPOLIS	IN	SCHOOLS OF MEDICINE	462022915	UNITED STATES	N	2023-04-15 12:04:00	2024-01-31 12:01:00		839	Other Research-Related	2023	148795		NHLBI	137773	11022
1	Hypoxia-Inducible Factors and Neutrophil Heterogeneity in Myeloproliferative Neoplasm-Associated Venous Thrombosis	NHLBI	10740120	2023-07-28 12:07:00	PA-20-203	1K08HL163485-01A1	1	K08	HL	163485	1	A1	WELNIAK, LISBETH A	2023-08-01 12:08:00	2028-07-31 12:07:00	NHLBI Mentored Clinical and Basic Science Study Section[MCBS (MA)]		11495079	REEVES, BRANDI N	Not Applicable		INTERNAL MEDICINE/MEDICINE	608195277	D3LHU66KBLD5	608195277	D3LHU66KBLD5	US	35.9316	-79.0574	578206	UNIV OF NORTH CAROLINA CHAPEL HILL	CHAPEL HILL	NC	SCHOOLS OF MEDICINE	275995023	UNITED STATES	N	2023-08-01 12:08:00	2024-07-31 12:07:00		839	Other Research-Related	2023	141211		NHLBI	130751	10460
0	Genetic Risk Underlying Pediatric Critical Illness	NHGRI	10739999	2023-09-22 12:09:00	PA-20-203	1K08HG012374-01A1	1	K08	HG	12374	1	A1	KULCHAK RAHM, ALANNA LEE	2023-09-22 12:09:00	2028-07-31 12:07:00	Genome Research Study Section[GNOM-G]		10321505	MOTELOW, JOSHUA ETHAN	Not Applicable	13	PEDIATRICS	621889815	QHF5ZZ114M72	621889815	QHF5ZZ114M72	US	40.8415	-73.9414	1833205	COLUMBIA UNIVERSITY HEALTH SCIENCES	NEW YORK	NY	SCHOOLS OF MEDICINE	100323725	UNITED STATES	N	2023-09-22 12:09:00	2024-07-31 12:07:00		172	Other Research-Related	2023	254727		NHGRI	235858	18869
0	The development of a systematic approach to harness real-world evidence for the evaluation of medication safety and effectiveness in children	NICHD	10739628	2023-07-18 12:07:00	PA-20-203	1K08HD110600-01A1	1	K08	HD	110600	1	A1	VANCE, KATIE MARIE	2023-08-01 12:08:00	2028-07-31 12:07:00	Pediatrics Study Section[CHHD-A]		78469825	SAVAGE, TIMOTHY JOHN	Not Applicable	7	Unavailable	30811269	QN6MS4VN7BD1	30811269	QN6MS4VN7BD1	US	42.3361	-71.1075	1080401	BRIGHAM AND WOMEN'S HOSPITAL	BOSTON	MA	Independent Hospitals	21156110	UNITED STATES	N	2023-08-01 12:08:00	2024-07-31 12:07:00		865	Other Research-Related	2023	168172		NICHD	155715	12457
1	Clinical and Molecular based prognostic factors for Venous Thromboembolism (VTE) in Children with Sickle Cell Disease	NHLBI	10739524	2023-08-15 12:08:00	PA-20-205	1K23HL165043-01A1	1	K23	HL	165043	1	A1	WELNIAK, LISBETH A	2023-08-15 12:08:00	2028-07-31 12:07:00	NHLBI Mentored Patient-Oriented Research Study Section[MPOR (MA)]		11902466	BETENSKY, MARISOL	Not Applicable	7	PEDIATRICS	1910777	FTMTDMBR29C7	1910777	FTMTDMBR29C7	US	39.3253	-76.6051	4134401	JOHNS HOPKINS UNIVERSITY	BALTIMORE	MD	SCHOOLS OF MEDICINE	212182680	UNITED STATES	N	2023-08-15 12:08:00	2024-07-31 12:07:00		839	Other Research-Related	2023	197222		NHLBI	184342	12880
1	Early Detection of Changes in Pulmonary Gas Exchange by Hyperpolarized Xe MRI	NHLBI	10734829	2023-08-31 12:08:00	PA-20-185	2R01HL105643-10	2	R01	HL	105643	10		GAN, WEINIU	2011-02-01 12:02:00	2027-08-31 12:08:00	Clinical Translational Imaging Science Study Section[CTIS]		8543746	DRIEHUYS, BASTIAAN	Not Applicable	4	RADIATION-DIAGNOSTIC/ONCOLOGY	44387793	TP7EK8DZV6N5	44387793	TP7EK8DZV6N5	US	36.0078	-78.9265	2221101	DUKE UNIVERSITY	DURHAM	NC	SCHOOLS OF MEDICINE	277054673	UNITED STATES	N	2023-09-01 12:09:00	2024-08-31 12:08:00		838	Non-SBIR/STTR	2023	765062		NHLBI	482412	282650
1	Novel Biomarkers Predicting Blood Clots in Ovarian Cancer	NCI	10733645	2023-09-19 12:09:00	PA-20-185	1R01CA275762-01A1	1	R01	CA	275762	1	A1	ALTSHULER, RACHEL DINA	2023-09-19 12:09:00	2028-07-31 12:07:00	Hemostasis, Thrombosis, Blood Cells and Transfusion Study Section[HTBT]		7918598	AFSHAR-KHARGHAN, VAHID	SOOD, ANIL K;SHETH, RAHUL ANIL	9	INTERNAL MEDICINE/MEDICINE	800772139	S3GMKS8ELA16	800772139	S3GMKS8ELA16	US	29.7063	-95.3972	578407	UNIVERSITY OF TX MD ANDERSON CAN CTR	HOUSTON	TX	HOSPITALS	770304009	UNITED STATES	N	2023-09-19 12:09:00	2024-07-31 12:07:00		395	Non-SBIR/STTR	2023	634124		NCI	407279	226845
0	Disease-specific risk factors for thrombosis following vascular interventions	NHLBI	10733113	2023-08-02 12:08:00	PA-20-185	1R01HL166608-01A1	1	R01	HL	166608	1	A1	KINDZELSKI, ANDREI L.	2023-08-01 12:08:00	2027-07-31 12:07:00	Hemostasis, Thrombosis, Blood Cells and Transfusion Study Section[HTBT]		7897368	CHITALIA, VIPUL C	RAVID, KATYA	7	Unavailable	5492160	JZ8RQC4EMDZ5	5492160	JZ8RQC4EMDZ5	US	42.3369	-71.0709	3617301	BOSTON MEDICAL CENTER	BOSTON	MA	Independent Hospitals	21182908	UNITED STATES	N	2023-08-01 12:08:00	2024-07-31 12:07:00		839	Non-SBIR/STTR	2023	694135		NHLBI	444910	249225
0	Swelling Management after Total Knee Arthroplasty	NIAMS	10732720	2023-08-02 12:08:00	PAR-21-045	1R21AR082101-01A1	1	R21	AR	82101	1	A1	WASHABAUGH, CHARLES H.	2023-08-02 12:08:00	2026-06-30 12:06:00	Arthritis and Musculoskeletal and Skin Diseases Clinical Trials Study Section [AMSC]		10829278	BADE, MICHAEL J	Not Applicable	6	NONE	41096314	MW8JHK6ZYEX8	41096314	MW8JHK6ZYEX8	US	39.7451	-104.838	1199905	UNIVERSITY OF COLORADO DENVER	Aurora	CO	UNIVERSITY-WIDE	800452571	UNITED STATES	N	2023-08-02 12:08:00	2024-06-30 12:06:00		846	Non-SBIR/STTR	2023	201661		NIAMS	135604	66057
1	Matched Design with Sensitivity Analysis for Observational Survival Data in Cardiovascular Patient Management using EMR Data	NHLBI	10731172	2023-07-26 12:07:00	PAR-20-078	1R21HL170212-01	1	R21	HL	170212	1		ANAYA, GABRIEL	2023-08-01 12:08:00	2025-07-31 12:07:00	Analytics and Statistics for Population Research Panel B Study Section[ASPB]		8722462	LU, BO	Not Applicable	3	NONE	832127323	DLWBSLWAJWR1	832127323	DLWBSLWAJWR1	US	39.9996	-83.0331	6218701	OHIO STATE UNIVERSITY	COLUMBUS	OH	SCHOOLS OF PUBLIC HEALTH	432101016	UNITED STATES	N	2023-08-01 12:08:00	2024-07-31 12:07:00		837	Non-SBIR/STTR	2023	118125		NHLBI	75000	43125
0	CD11b: A Novel Alternate Receptor for CD154 during Alloimmunity	NIAID	10728916	2023-03-23 12:03:00	PA-19-056	3R01AI152516-04S1	3	R01	AI	152516	4	S1	KEHN, PATRICIA J.	2020-03-17 12:03:00	2025-02-28 12:02:00	Special Emphasis Panel[ZRG1-IMM-F(02)M]		8086114	FORD, MANDY L	Not Applicable	5	SURGERY	66469933	S352L5PJLMP8	66469933	S352L5PJLMP8	US	33.7912	-84.3249	2384501	EMORY UNIVERSITY	ATLANTA	GA	SCHOOLS OF MEDICINE	303221007	UNITED STATES	N	2023-03-01 12:03:00	2024-02-29 12:02:00		855	Non-SBIR/STTR	2023	71655		NIAID	48978	22677
0	Long term adverse health outcomes for women and children following SARS-CoV-2 infection during pregnancy	NIAID	10728195	2023-06-21 12:06:00	PA-20-185	1R01AI178009-01	1	R01	AI	178009	1		BOZICK, BROOKE ALLISON	2023-07-01 12:07:00	2028-06-30 12:06:00	Reproductive, Perinatal and Pediatric Health Study Section[RPPH]		8842738	HEDDERSON, MONIQUE MARIE	AVALOS, LYNDSAY AMMON	12	Unavailable	150829349	P1RTMASB37B5	150829349	P1RTMASB37B5	US	37.8058	-122.265	3497005	KAISER FOUNDATION RESEARCH INSTITUTE	Oakland	CA	Research Institutes	946123610	UNITED STATES	N	2023-07-01 12:07:00	2024-06-30 12:06:00		855	Non-SBIR/STTR	2023	802700		NIAID	499955	302745
0	Targeting HNF4-induced thrombo-inflammation in Chagas disease	NIAID	10727268	2023-06-14 12:06:00	PA-20-195	1R21AI178318-01	1	R21	AI	178318	1		MCGUGAN, GLEN C.	2023-06-15 12:06:00	2025-05-31 12:05:00	Hemostasis, Thrombosis, Blood Cells and Transfusion Study Section[HTBT]		3129094	GARG, NISHA JAIN	Not Applicable	14	MICROBIOLOGY/IMMUN/VIROLOGY	800771149	MSPWVMXXMN76	800771149	MSPWVMXXMN76	US	29.311	-94.778	578406	UNIVERSITY OF TEXAS MED BR GALVESTON	GALVESTON	TX	SCHOOLS OF MEDICINE	775555302	UNITED STATES	N	2023-06-15 12:06:00	2024-05-31 12:05:00		855	Non-SBIR/STTR	2023	240000		NIAID	150000	90000
1	An Intervention to Reduce Cancer Associated Thrombosis Through Improved Prophylaxis	NHLBI	10723791	2023-08-11 12:08:00	PA-20-190	1K01HL169920-01	1	K01	HL	169920	1		KINDZELSKI, ANDREI L.	2023-08-15 12:08:00	2028-07-31 12:07:00	NHLBI Mentored Clinical and Basic Science Study Section[MCBS (MA)]		14470346	SCHAEFER, JORDAN	Not Applicable	6	INTERNAL MEDICINE/MEDICINE	73133571	GNJ7BBP73WE9	73133571	GNJ7BBP73WE9	US	42.2755	-83.743	1506502	UNIVERSITY OF MICHIGAN AT ANN ARBOR	ANN ARBOR	MI	SCHOOLS OF MEDICINE	481091276	UNITED STATES	N	2023-08-15 12:08:00	2024-07-31 12:07:00		839	Other Research-Related	2023	171384		NHLBI	159324	12060
1	Lead identification and pre-clinical studies on allosteric inhibitors of coagulation factor XIa	NHLBI	10722847	2023-03-13 12:03:00	RFA-HL-20-023	5R61HL161813-02	5	R61	HL	161813	2		WARREN, RONALD Q	2022-02-01 12:02:00	2024-01-31 12:01:00	ZHL1-CSR-F(O1)		6183587	DESAI, UMESH RAMANLAL	Not Applicable	4	PHARMACOLOGY	105300446	MLQFL4JSSAA9	105300446	MLQFL4JSSAA9	US	37.5498	-77.4528	353201	VIRGINIA COMMONWEALTH UNIVERSITY	RICHMOND	VA	SCHOOLS OF PHARMACY	232980568	UNITED STATES	N	2023-02-01 12:02:00	2024-01-31 12:01:00		839	Non-SBIR/STTR	2023	543375		NHLBI	350000	193375
0	Ten-Fold Resolution Boost for Magnetic Particle Imaging with Applications to Rapid, Non-Invasive Imaging of CAR-T Cell Therapies, Stroke, GI Bleeds and Pulmonary Embolisms	NIBIB	10714021	2023-09-14 12:09:00	PAR-22-123	1U01EB034694-01	1	U01	EB	34694	1		ATANASIJEVIC, TATJANA	2023-09-15 12:09:00	2028-08-31 12:08:00	Imaging Technology Development Study Section[ITD]		3119378	CONOLLY, STEVEN M	GOODWILL, PATRICK	12	BIOMEDICAL ENGINEERING	124726725	GS3YEVSS12N6	124726725	GS3YEVSS12N6	US	37.87	-122.269	577502	UNIVERSITY OF CALIFORNIA BERKELEY	BERKELEY	CA	BIOMED ENGR/COL ENGR/ENGR STA	947101749	UNITED STATES	N	2023-09-15 12:09:00	2024-08-31 12:08:00		286	Non-SBIR/STTR	2023	712953		NIBIB	508031	204922
0	"Maternal Outcome Monitoring and Support (MOMS) - A mHealth symptom self-monitoring and decision support system to reduce racial and ethnic disparities in postpartum outcomes	NIMHD	10712845	2023-01-06 12:01:00	PA-19-129	4R00MD015781-03	4	R00	MD	15781	3		OLADEINDE, YEWANDE A	2021-05-07 12:05:00	2026-01-31 12:01:00	ZMD1-RP(O1)		14787379	BENDA, NATALIE CHRISTINE	Not Applicable	13	OTHER HEALTH PROFESSIONS	621889815	QHF5ZZ114M72	621889815	QHF5ZZ114M72	US	40.8415	-73.9414	1833205	COLUMBIA UNIVERSITY HEALTH SCIENCES	NEW YORK	NY	SCHOOLS OF NURSING	100323725	UNITED STATES	N	2023-02-01 12:02:00	2024-01-31 12:01:00		307	Non-SBIR/STTR	2023	249000		NIMHD	151368	97632
1	Improving Acute Disease Management for Patients with Alzheimer's Disease and Related Dementias	NIA	10712647	2023-08-03 12:08:00	PAR-22-130	2P01AG019783-21	2	P01	AG	19783	21			2001-08-01 12:08:00	2028-07-31 12:07:00	Special Emphasis Panel[ZAG1 ZIJ-S (M2)]	5606	11016818	AGHA, LEILA S.	Not Applicable	2	Unavailable	41027822	EB8ASJBCFER9	41027822	EB8ASJBCFER9	US	43.7114	-72.2706	2021601	DARTMOUTH COLLEGE	HANOVER	NH	Domestic Higher Education	37551421	UNITED STATES	N	2023-09-01 12:09:00	2024-08-31 12:08:00			Non-SBIR/STTR	2023		321763		216000	105763
0	Pathogenesis of myalgia and fatigue after SARS-CoV-2 infection	NIAMS	10709579	2023-08-08 12:08:00	PA-20-195	5R21AR081655-02	5	R21	AR	81655	2		LINDHURST, MARJORIE JEAN	2022-09-23 12:09:00	2024-08-31 12:08:00	Special Emphasis Panel[ZRG1-MOSS-C(02)M]		10311570	HOMMA, SACHIKO	Not Applicable	7	NEUROLOGY	604483045	FBYMGMHW4X95	604483045	FBYMGMHW4X95	US	42.3364	-71.071	894901	BOSTON UNIVERSITY MEDICAL CAMPUS	BOSTON	MA	SCHOOLS OF MEDICINE	21182340	UNITED STATES	N	2023-09-01 12:09:00	2024-08-31 12:08:00		846	Non-SBIR/STTR	2023	145723		NIAMS	96076	49647
0	A multicenter pragmatic randomized trial evaluating effectiveness and safety of outpatient Foley catheter for cervical ripening in nulliparous women: a Type 1 hybrid effectiveness-implementation study	NICHD	10705679	2023-07-02 12:07:00	PA-20-183	5R01HD109229-02	5	R01	HD	109229	2		LONGO, MONICA	2022-09-21 12:09:00	2027-06-30 12:06:00	Health Services: Quality and Effectiveness Study Section[HSQE]		10924935	LEVINE, LISA DANIELLE	CAHILL, ALISON G	3	OBSTETRICS & GYNECOLOGY	42250712	GM1XX56LEP58	42250712	GM1XX56LEP58	US	39.9535	-75.194	6463801	UNIVERSITY OF PENNSYLVANIA	PHILADELPHIA	PA	SCHOOLS OF MEDICINE	191046205	UNITED STATES	N	2023-07-01 12:07:00	2024-06-30 12:06:00		865	Non-SBIR/STTR	2023	676109		NICHD	587386	88723
0	Platelet Metabolism in Diabetes Mellitus	NHLBI	10705023	2023-07-07 12:07:00	PA-20-185	5R01HL160910-02	5	R01	HL	160910	2		GOLDBERG, ILANA GRACE	2022-09-20 12:09:00	2026-06-30 12:06:00	Hemostasis, Thrombosis, Blood Cells and Transfusion Study Section[HTBT]		8688832	WANG, QINGJUN	Not Applicable	6	OPHTHALMOLOGY	939017877	H1HYA8Z1NTM5	939017877	H1HYA8Z1NTM5	US	38.041	-84.5059	2793601	UNIVERSITY OF KENTUCKY	LEXINGTON	KY	SCHOOLS OF MEDICINE	405260001	UNITED STATES	N	2023-07-01 12:07:00	2024-06-30 12:06:00		839	Non-SBIR/STTR	2023	531481		NIGMS	209150	110850
0	Platelet Metabolism in Diabetes Mellitus	NHLBI	10705023	2023-07-07 12:07:00	PA-20-185	5R01HL160910-02	5	R01	HL	160910	2		GOLDBERG, ILANA GRACE	2022-09-20 12:09:00	2026-06-30 12:06:00	Hemostasis, Thrombosis, Blood Cells and Transfusion Study Section[HTBT]		8688832	WANG, QINGJUN	Not Applicable	6	OPHTHALMOLOGY	939017877	H1HYA8Z1NTM5	939017877	H1HYA8Z1NTM5	US	38.041	-84.5059	2793601	UNIVERSITY OF KENTUCKY	LEXINGTON	KY	SCHOOLS OF MEDICINE	405260001	UNITED STATES	N	2023-07-01 12:07:00	2024-06-30 12:06:00		839	Non-SBIR/STTR	2023	531481		NHLBI	138223	73258
0	Randomized Comparison of the Clinical Outcome of Single Versus Multiple Arterial Grafts: Cognition (ROMA:Cog)	NINDS	10704165	2023-06-28 12:06:00	PA-20-185	5R01NS123639-03	5	R01	NS	123639	3		CORRIVEAU, RODERICK A	2021-06-15 12:06:00	2026-06-30 12:06:00	Acute Neural Injury and Epilepsy Study Section[ANIE]		11309584	MASTERSON CREBER, RUTH MARIE	GAUDINO, MARIO FL;SWARTZ, RICHARD	13	OTHER HEALTH PROFESSIONS	621889815	QHF5ZZ114M72	621889815	QHF5ZZ114M72	US	40.8415	-73.9414	1833205	COLUMBIA UNIVERSITY HEALTH SCIENCES	NEW YORK	NY	SCHOOLS OF NURSING	100323725	UNITED STATES	N	2023-07-01 12:07:00	2024-06-30 12:06:00		853	Non-SBIR/STTR	2023	797244		NIA	119378	19999
0	Randomized Comparison of the Clinical Outcome of Single Versus Multiple Arterial Grafts: Cognition (ROMA:Cog)	NINDS	10704165	2023-06-28 12:06:00	PA-20-185	5R01NS123639-03	5	R01	NS	123639	3		CORRIVEAU, RODERICK A	2021-06-15 12:06:00	2026-06-30 12:06:00	Acute Neural Injury and Epilepsy Study Section[ANIE]		11309584	MASTERSON CREBER, RUTH MARIE	GAUDINO, MARIO FL;SWARTZ, RICHARD	13	OTHER HEALTH PROFESSIONS	621889815	QHF5ZZ114M72	621889815	QHF5ZZ114M72	US	40.8415	-73.9414	1833205	COLUMBIA UNIVERSITY HEALTH SCIENCES	NEW YORK	NY	SCHOOLS OF NURSING	100323725	UNITED STATES	N	2023-07-01 12:07:00	2024-06-30 12:06:00		853	Non-SBIR/STTR	2023	797244		NINDS	563466	94401
1	Role of glycosaminoglycans (GAGs) in deep vein thrombus formation and resolution	NHLBI	10700953	2023-08-14 12:08:00	PA-21-049	5F30HL163918-02	5	F30	HL	163918	2		GOLDBERG, ILANA GRACE	2022-07-27 12:07:00	2026-07-26 12:07:00	Special Emphasis Panel[ZRG1-F10C-C(20)L]		15568391	MATHEWS, RICK	Not Applicable	1	BIOMEDICAL ENGINEERING	96997515	NPSNT86JKN51	96997515	NPSNT86JKN51	US	45.4988	-122.686	6297007	OREGON HEALTH & SCIENCE UNIVERSITY	PORTLAND	OR	SCHOOLS OF MEDICINE	972393098	UNITED STATES	N	2023-07-27 12:07:00	2024-07-26 12:07:00		839	Training, Individual	2023	52694		NHLBI	52694	0
0	On Demand Oral Contraception for Obese Women	NICHD	10699536	2023-06-01 12:06:00	PA-22-177	1R43HD107861-01A1	1	R43	HD	107861	1	A1	KAUFMAN, STEVEN	2023-06-01 12:06:00	2025-05-31 12:05:00	Special Emphasis Panel[ZRG1 EMS-K (11)]		3118972	ARCHER, DAVID FITZGERALD	Not Applicable	3	Unavailable	79931065	KKMDWTNERG83	79931065	KKMDWTNERG83	US	43.0556	-70.7544	10039836	INNOVAGYN, INC.	Norfolk	VA	Domestic For-Profits	23505	UNITED STATES	N	2023-06-01 12:06:00	2025-05-31 12:05:00		865	SBIR/STTR	2023	382402		NICHD	330912	26473
0	Development of a Biomimetic Stentless Pulmonary Heart Valve for the Treatment of Pediatric Congenital Heart Disease	NHLBI	10696291	2023-04-27 12:04:00	PA-22-178	1R41HL167502-01A1	1	R41	HL	167502	1	A1	EVANS, FRANK	2023-05-01 12:05:00	2024-10-31 12:10:00	Special Emphasis Panel[ZRG1 IVBH-V (10)]		11231880	D'AMORE, ANTONIO	COYAN, GARRETT N	17	Unavailable	117866639	CPLLB64FCFA3	117866639	CPLLB64FCFA3	US	40.456	-79.981	10066843	NEOOLIFE, INC.	PITTSBURGH	PA	Domestic For-Profits	152227603	UNITED STATES	N	2023-05-01 12:05:00	2024-10-31 12:10:00		837	SBIR/STTR	2023	553838		NHLBI	493266	24340
1	Functional genetics of tissue factor in bleeding and thrombotic risk	OD	10695220	2023-08-22 12:08:00	RFA-RM-18-010	5DP5OD028129-05	5	DP5	OD	28129	5		MILLER, BECKY	2019-09-16 12:09:00	2025-08-31 12:08:00	Special Emphasis Panel[ZRG1-PSE-H(70)]		9239978	SCHULMAN, SOL	Not Applicable	7	Unavailable	71723621	C1CPANL3EWK4	71723621	C1CPANL3EWK4	US	42.3398	-71.1057	758101	BETH ISRAEL DEACONESS MEDICAL CENTER	BOSTON	MA	Independent Hospitals	22155400	UNITED STATES	N	2023-09-01 12:09:00	2025-08-31 12:08:00		310	Non-SBIR/STTR	2023	437500		NIDCR	1	0
1	Functional genetics of tissue factor in bleeding and thrombotic risk	OD	10695220	2023-08-22 12:08:00	RFA-RM-18-010	5DP5OD028129-05	5	DP5	OD	28129	5		MILLER, BECKY	2019-09-16 12:09:00	2025-08-31 12:08:00	Special Emphasis Panel[ZRG1-PSE-H(70)]		9239978	SCHULMAN, SOL	Not Applicable	7	Unavailable	71723621	C1CPANL3EWK4	71723621	C1CPANL3EWK4	US	42.3398	-71.1057	758101	BETH ISRAEL DEACONESS MEDICAL CENTER	BOSTON	MA	Independent Hospitals	22155400	UNITED STATES	N	2023-09-01 12:09:00	2025-08-31 12:08:00		310	Non-SBIR/STTR	2023	437500		OD	249999	187500
1	Atherosclerosis Intervention with Novel Tissue Selective Estrogen Complex Therapy	NIA	10694230	2023-08-21 12:08:00	PA-18-345	5R01AG058691-05	5	R01	AG	58691	5		ROMASHKAN, SERGEI	2019-03-01 12:03:00	2025-08-31 12:08:00	Aging Systems and Geriatrics Study Section[ASG]		1866056	HODIS, HOWARD NEIL	Not Applicable	37	INTERNAL MEDICINE/MEDICINE	72933393	G88KLJR3KYT5	72933393	G88KLJR3KYT5	US	34.0173	-118.281	7636101	UNIVERSITY OF SOUTHERN CALIFORNIA	Los Angeles	CA	SCHOOLS OF MEDICINE	900894304	UNITED STATES	N	2023-09-01 12:09:00	2025-08-31 12:08:00		866	Non-SBIR/STTR	2023	2803461		NIA	1781919	1021542
0	An ABO Blood Type Defined ARDS Endotype in Sepsis	NHLBI	10694174	2023-08-10 12:08:00	PA-20-185	5R01HL155159-03	5	R01	HL	155159	3		ZHOU, GUOFEI	2021-09-21 12:09:00	2026-08-31 12:08:00	Respiratory Integrative Biology and Translational Research Study Section[RIBT]		11070890	REILLY, JOHN PATRICK	Not Applicable	3	INTERNAL MEDICINE/MEDICINE	42250712	GM1XX56LEP58	42250712	GM1XX56LEP58	US	39.9535	-75.194	6463801	UNIVERSITY OF PENNSYLVANIA	PHILADELPHIA	PA	SCHOOLS OF MEDICINE	191046205	UNITED STATES	N	2023-09-01 12:09:00	2024-08-31 12:08:00		838	Non-SBIR/STTR	2023	554700		NHLBI	352779	201921
0	Tailored dissemination and implementation of emergency care clinical decision support to improve emergency department disposition	NHLBI	10693048	2023-08-09 12:08:00	PAR-19-274	5R01HL157596-03	5	R01	HL	157596	3		PLEVOCK HAASE, KAREN MARIE	2021-09-15 12:09:00	2025-08-31 12:08:00	Dissemination and Implementation Research in Health Study Section[DIRH]		7837381	STORROW, ALAN B	KRIPALANI, SUNIL ;LIU, DANDAN	7	Unavailable	79917897	GYLUH9UXHDX5	79917897	GYLUH9UXHDX5	US	36.1438	-86.801	10040927	VANDERBILT UNIVERSITY MEDICAL CENTER	NASHVILLE	TN	Independent Hospitals	372320011	UNITED STATES	N	2023-09-01 12:09:00	2024-08-31 12:08:00		840	Non-SBIR/STTR	2023	684317		NHLBI	487838	196479
1	Classification and Prognostication in Pulmonary Thromboembolism Using Computed Tomography Image Analytics	NHLBI	10692875	2023-07-25 12:07:00	PA-20-185	5R01HL164717-02	5	R01	HL	164717	2		XIAO, LEI	2022-09-01 12:09:00	2027-06-30 12:06:00	Clinical Translational Imaging Science Study Section[CTIS]		3124347	RAHAGHI, FARBOD NICHOLAS	Not Applicable	7	Unavailable	30811269	QN6MS4VN7BD1	30811269	QN6MS4VN7BD1	US	42.3361	-71.1075	1080401	BRIGHAM AND WOMEN'S HOSPITAL	BOSTON	MA	Independent Hospitals	21156110	UNITED STATES	N	2023-07-01 12:07:00	2024-06-30 12:06:00		838	Non-SBIR/STTR	2023	757154		NHLBI	503405	253749
1	2/2 Pulmonary Embolism: Thrombus Removal with Catheter-Directed Therapy (PE-TRACT Trial) ‚ÄìDCC	NHLBI	10691457	2023-09-13 12:09:00	PAR-19-330	5U24HL155811-02	5	U24	HL	155811	2		NEIDERT, LESLIE EAVES	2022-09-01 12:09:00	2028-08-31 12:08:00	Clinical Trials Review Study Section[CLTR(JA)]		1939736	TROXEL, ANDREA B	TARPEY, THADDEUS	12	INTERNAL MEDICINE/MEDICINE	121911077	M5SZJ6VHUHN8	121911077	M5SZJ6VHUHN8	US	40.6699	-73.9744	5998304	NEW YORK UNIVERSITY SCHOOL OF MEDICINE	NEW YORK	NY	SCHOOLS OF MEDICINE	10016	UNITED STATES	N	2023-09-01 12:09:00	2024-08-31 12:08:00		839	Other Research-Related	2023	539119		NHLBI	352318	225208
0	Hypertension augmented COVID-19 through renin-induced internalization of platelet-ACE2 / SARS-Cov-2 complexes	NHLBI	10691380	2023-08-04 12:08:00	PA-20-185	5R01HL158669-03	5	R01	HL	158669	3		WARREN, RONALD Q	2021-09-20 12:09:00	2025-08-31 12:08:00	Basic Biology of Blood, Heart and Vasculature Study Section [BBHV]		1893586	MCINTYRE, THOMAS M	Not Applicable	11	OTHER BASIC SCIENCES	135781701	M5QFLTCTSQN6	135781701	M5QFLTCTSQN6	US	41.5027	-81.6221	10000858	CLEVELAND CLINIC LERNER COM-CWRU	CLEVELAND	OH	SCHOOLS OF MEDICINE	441950001	UNITED STATES	N	2023-09-01 12:09:00	2024-08-31 12:08:00		839	Non-SBIR/STTR	2023	572341		NHLBI	355491	216850
0	Alcohol Research Consortium in HIV: Epidemiology Research Arm	NIAAA	10691324	2023-09-06 12:09:00	RFA-AA-20-009	5P01AA029544-03	5	P01	AA	29544	3			2021-09-10 12:09:00	2026-08-31 12:08:00	ZAA1-DD	9226	8232221	CRANE, HEIDI M.	Not Applicable	7	Unavailable	1910777	FTMTDMBR29C7	1910777	FTMTDMBR29C7	US	39.3253	-76.6051	4134401	JOHNS HOPKINS UNIVERSITY	BALTIMORE	MD	Domestic Higher Education	212182680	UNITED STATES	N	2023-09-01 12:09:00	2024-08-31 12:08:00			Non-SBIR/STTR	2023		181698		129024	52674
0	Discovery, Implementation and Mentorship in Personalized Cardiovascular Pharmacotherapy	NHLBI	10691265	2023-08-16 12:08:00	PA-20-186	5K24HL133373-08	5	K24	HL	133373	8		HILL-PRYOR, CRYSTAL DARLEANE-ROBIN	2016-08-01 12:08:00	2026-07-31 12:07:00	NHLBI Mentored Patient-Oriented Research Study Section[MPOR(MA)]		7115645	LIMDI, NITA A	Not Applicable	7	NEUROLOGY	63690705	YND4PLMC9AN7	63690705	YND4PLMC9AN7	US	33.5059	-86.7998	1288803	UNIVERSITY OF ALABAMA AT BIRMINGHAM	BIRMINGHAM	AL	SCHOOLS OF MEDICINE	352940001	UNITED STATES	N	2023-08-01 12:08:00	2024-07-31 12:07:00		839	Other Research-Related	2023	120424		NHLBI	111504	8920
0	Pregnancy-associated mortality and morbidity due to drugs, self-harm, and violence in the United States	NICHD	10690536	2023-08-18 12:08:00	PA-20-185	5R01HD102319-03	5	R01	HD	102319	3		CHINN, JUANITA JEANNE	2021-09-30 12:09:00	2025-08-31 12:08:00	Social Sciences and Population Studies B Study Section[SSPB]		11266893	MARGERISON, CLAIRE E	GOLDMAN-MELLOR, SIDRA	7	PUBLIC HEALTH & PREV MEDICINE	193247145	R28EKN92ZTZ9	193247145	R28EKN92ZTZ9	US	42.654	-84.492	5245901	MICHIGAN STATE UNIVERSITY	EAST LANSING	MI	SCHOOLS OF MEDICINE	488242600	UNITED STATES	N	2023-09-01 12:09:00	2024-08-31 12:08:00		865	Non-SBIR/STTR	2023	564604		NICHD	443298	121306
0	Sarcopenia as a Preoperative Risk Stratification Tool Among Older Adults with Inflammatory Bowel Disease	NIA	10689855	2023-07-20 12:07:00	RFA-AG-22-027	5R03AG078927-02	5	R03	AG	78927	2		ELDADAH, BASIL A	2022-09-01 12:09:00	2024-05-31 12:05:00	ZAG1-ZIJ-3(M1)		15590579	FAYE, ADAM SCOTTE	Not Applicable	12	INTERNAL MEDICINE/MEDICINE	121911077	M5SZJ6VHUHN8	121911077	M5SZJ6VHUHN8	US	40.6699	-73.9744	5998304	NEW YORK UNIVERSITY SCHOOL OF MEDICINE	NEW YORK	NY	SCHOOLS OF MEDICINE	10016	UNITED STATES	N	2023-06-01 12:06:00	2024-05-31 12:05:00		866	Non-SBIR/STTR	2023	169500		NIA	100000	69500
0	G protein-coupled estrogen receptor GPER and breast carcinogenesis	NCI	10689300	2023-09-05 12:09:00	PA-16-160	5R01CA163890-11	5	R01	CA	163890	11		HILDESHEIM, JEFFREY	2012-08-01 12:08:00	2025-08-31 12:08:00	Tumor Progression and Metastasis Study Section[TPM]		6319575	PROSSNITZ, ERIC R	Not Applicable	1	ANATOMY/CELL BIOLOGY	829868723	G389MFAYJNG9	829868723	G389MFAYJNG9	US	35.091	-106.618	10021612	UNIVERSITY OF NEW MEXICO HEALTH SCIS CTR	ALBUQUERQUE	NM	SCHOOLS OF MEDICINE	871310001	UNITED STATES	N	2023-09-01 12:09:00	2025-08-31 12:08:00		396	Non-SBIR/STTR	2023	191101		NCI	126139	64962
0	Molecular Mechanisms and Applications of Novel ER/GPER-selective Ligands	NCI	10689154	2023-08-17 12:08:00	PA-20-185	5R01CA194496-07	5	R01	CA	194496	7		FU, YALI	2016-09-07 12:09:00	2027-08-31 12:08:00	Drug Discovery and Molecular Pharmacology Study Section[DMP]		6319575	PROSSNITZ, ERIC R	ARTERBURN, JEFFREY B	1	INTERNAL MEDICINE/MEDICINE	829868723	G389MFAYJNG9	829868723	G389MFAYJNG9	US	35.091	-106.618	10021612	UNIVERSITY OF NEW MEXICO HEALTH SCIS CTR	ALBUQUERQUE	NM	SCHOOLS OF MEDICINE	871310001	UNITED STATES	N	2023-09-01 12:09:00	2024-08-31 12:08:00		395	Non-SBIR/STTR	2023	502165		NCI	413844	88321
1	Risk prediction of breast cancer treatment-related cardiotoxicity to guide clinical decision making	NHLBI	10689025	2023-05-26 12:05:00	PA-19-112	5R01HL154319-04	5	R01	HL	154319	4		ANAYA, GABRIEL	2020-07-01 12:07:00	2025-06-30 12:06:00	Nursing and Related Clinical Sciences Study Section[NRCS]		7619815	HAQUE, REINA	POTOSKY, ARNOLD L	12	Unavailable	150829349	P1RTMASB37B5	150829349	P1RTMASB37B5	US	37.8058	-122.265	3497005	KAISER FOUNDATION RESEARCH INSTITUTE	Oakland	CA	Research Institutes	946123610	UNITED STATES	N	2023-07-01 12:07:00	2025-06-30 12:06:00		837	Non-SBIR/STTR	2023	368787		NHLBI	517632	185105
0	SCH: AI-DOCTOR COLLABORATIVE MEDICAL DIAGNOSIS	NCI	10688087	2023-08-08 12:08:00	PAR-22-001	5R01CA277739-02	5	R01	CA	277739	2		HOROWITZ, TODD S	2022-08-22 12:08:00	2026-07-31 12:07:00	Special Emphasis Panel[ZRG1-VH-N(50)R]		15337056	NGUYEN, HIEN VAN	Not Applicable	18	ENGINEERING (ALL TYPES)	36837920	QKWEF8XLMTT3	36837920	QKWEF8XLMTT3	US	29.7181	-95.3365	1449402	UNIVERSITY OF HOUSTON	HOUSTON	TX	BIOMED ENGR/COL ENGR/ENGR STA	772042610	UNITED STATES	N	2023-08-01 12:08:00	2024-07-31 12:07:00		393	Non-SBIR/STTR	2023	218733		NCI	51856	16877
0	SCH: AI-DOCTOR COLLABORATIVE MEDICAL DIAGNOSIS	NCI	10688087	2023-08-08 12:08:00	PAR-22-001	5R01CA277739-02	5	R01	CA	277739	2		HOROWITZ, TODD S	2022-08-22 12:08:00	2026-07-31 12:07:00	Special Emphasis Panel[ZRG1-VH-N(50)R]		15337056	NGUYEN, HIEN VAN	Not Applicable	18	ENGINEERING (ALL TYPES)	36837920	QKWEF8XLMTT3	36837920	QKWEF8XLMTT3	US	29.7181	-95.3365	1449402	UNIVERSITY OF HOUSTON	HOUSTON	TX	BIOMED ENGR/COL ENGR/ENGR STA	772042610	UNITED STATES	N	2023-08-01 12:08:00	2024-07-31 12:07:00		393	Non-SBIR/STTR	2023	218733		OD	113168	36832
1	Mechanisms for Deep Vein Thrombosis following Stroke	NHLBI	10687268	2023-08-14 12:08:00	PA-20-185	5R01HL158546-02	5	R01	HL	158546	2		PHILP, DEBORAH	2022-08-20 12:08:00	2027-07-31 12:07:00	Special Emphasis Panel[ZRG1-VH-C(02)M]		12479242	DHANESHA, NIRAV	Not Applicable	6	PATHOLOGY	95439774	FA4VKPTJRLY8	95439774	FA4VKPTJRLY8	US	32.4816	-93.7608	577905	LOUISIANA STATE UNIV HSC SHREVEPORT	SHREVEPORT	LA	SCHOOLS OF MEDICINE	711034228	UNITED STATES	N	2023-08-01 12:08:00	2024-07-31 12:07:00		839	Non-SBIR/STTR	2023	452951		NHLBI	320196	132755
1	Population-level Pulmonary Embolism Outcome Prediction with Imaging and Clinical Data: A Multi-Center Study	NHLBI	10687126	2023-08-25 12:08:00	PA-20-185	5R01HL155410-03	5	R01	HL	155410	3		SHENOY, SIDDHARTH KAUP	2021-08-01 12:08:00	2025-07-31 12:07:00	Clinical Data Management and Analysis Study Section[CDMA]		6214883	LANGLOTZ, CURTIS P	SHAH, NIGAM H	16	RADIATION-DIAGNOSTIC/ONCOLOGY	9214214	HJD6G4D6TJY5	9214214	HJD6G4D6TJY5	US	37.4269	-122.17	8046501	STANFORD UNIVERSITY	STANFORD	CA	SCHOOLS OF MEDICINE	943052004	UNITED STATES	N	2023-08-01 12:08:00	2024-07-31 12:07:00		838	Non-SBIR/STTR	2023	414429		NHLBI	335404	79025
0	Machine Learning Inspired Physical Models in Organs	NHLBI	10686402	2023-08-23 12:08:00	PA-21-052	5F31HL160164-03	5	F31	HL	160164	3		MEADOWS, TAWANNA	2021-09-01 12:09:00	2024-08-31 12:08:00	Special Emphasis Panel[ZRG1-F15-P(20)L]		77875445	TZOLOVA, BILYANA	Not Applicable	9	BIOSTATISTICS & OTHER MATH SCI	50299031	K51LECU1G8N3	50299031	K51LECU1G8N3	US	29.7172	-95.4028	9291001	RICE UNIVERSITY	HOUSTON	TX	BIOMED ENGR/COL ENGR/ENGR STA	770051827	UNITED STATES	N	2023-09-01 12:09:00	2024-08-31 12:08:00		837	Training, Individual	2023	47694		NHLBI	47694	0
1	TFPI, Protein S, and Plasma FIXa in Hormone-Induced Hypercoagulability	NHLBI	10685958	2023-08-15 12:08:00	PA-19-056	5R01HL149364-03	5	R01	HL	149364	3		PHILP, DEBORAH	2021-08-01 12:08:00	2025-07-31 12:07:00	Hemostasis and Thrombosis Study Section. Committee was terminated on 11/30/2020. [HT]		1901250	MAST, ALAN E	SHEEHAN, JOHN PATRICK	4	Unavailable	57163172	JZDRNT166LE4	57163172	JZDRNT166LE4	US	43.0379	-87.9353	5304801	VERSITI WISCONSIN, INC.	MILWAUKEE	WI	Research Institutes	532332121	UNITED STATES	N	2023-08-01 12:08:00	2024-07-31 12:07:00		839	Non-SBIR/STTR	2023	695817		NHLBI	527582	168235
1	2/2 Catheter-Directed Therapy for Chronic DVT (C-TRACT Trial)-DCC	NHLBI	10685613	2023-08-23 12:08:00	PAR-16-301	5U24HL137835-06	5	U24	HL	137835	6		KINDZELSKI, ANDREI L.	2017-09-01 12:09:00	2025-08-31 12:08:00	Clinical Trials Review Study Section[CLTR(MA)]		15508774	PARPIA, SAMEER	Not Applicable		Unavailable	207510108	Q7EMP68DMNM5	207510108	Q7EMP68DMNM5	CA	43.2501	-79.8496	4997001	MCMASTER UNIVERSITY	HAMILTON	ON	Unavailable	L8S 4K1	CANADA	N	2023-09-01 12:09:00	2025-08-31 12:08:00		839	Other Research-Related	2023	340269		NHLBI	315064	25205
1	1/2 CATHETER-DIRECTED THERAPY FOR CHRONIC DVT (C-TRACT TRIAL)	NHLBI	10685552	2023-08-22 12:08:00	PAR-16-300	5UH3HL138325-06	5	UH3	HL	138325	6		KINDZELSKI, ANDREI L.	2017-09-01 12:09:00	2025-08-31 12:08:00	Clinical Trials Review Study Section[CLTR(MA)]		2049135	VEDANTHAM, SURESH	Not Applicable	1	RADIATION-DIAGNOSTIC/ONCOLOGY	68552207	L6NFUM28LQM5	68552207	L6NFUM28LQM5	US	38.6644	-90.3238	9083901	WASHINGTON UNIVERSITY	SAINT LOUIS	MO	SCHOOLS OF MEDICINE	631304862	UNITED STATES	N	2023-09-01 12:09:00	2025-08-31 12:08:00		839	Non-SBIR/STTR	2023	1213638		NHLBI	1987655	546545
1	De-Implementation of Low Value Imaging in Pulmonary Embolism (DELVE PE)	NHLBI	10685285	2023-08-15 12:08:00	PA-20-205	5K23HL155895-03	5	K23	HL	155895	3		KALANTARI, ROYA	2021-09-01 12:09:00	2026-07-31 12:07:00	NHLBI Mentored Patient-Oriented Research Study Section[MPOR(MA)]		77940513	WESTAFER, LAUREN	Not Applicable	1	Unavailable	117007515	SKSBGBWWEJ95	108999004; 079237988; 117007515	SKSBGBWWEJ95	US	42.1221	-72.6031	7710201	BAYSTATE MEDICAL CENTER, INC.	SPRINGFIELD	MA	Independent Hospitals	11991001	UNITED STATES	N	2023-08-01 12:08:00	2024-07-31 12:07:00		838	Other Research-Related	2023	174608		NHLBI	161674	12934
0	Pregnancy as a Window to the Future: Outcomes of Antihypertensive Therapy and Superimposed Preeclampsia in Pregnant Women with Mild Chronic Hypertension (CHAP Maternal Follow-up Study)	NHLBI	10685259	2023-08-23 12:08:00	PA-20-185	5R01HL120338-09	5	R01	HL	120338	9		REID, DIANE M.	2014-09-01 12:09:00	2026-08-31 12:08:00	Special Emphasis Panel[ZRG1-PSE-N(02)]		8866927	TITA, ALAN THEVENET N.	OPARIL, SUZANNE ;SZYCHOWSKI, JEFF M	7	OBSTETRICS & GYNECOLOGY	63690705	YND4PLMC9AN7	63690705	YND4PLMC9AN7	US	33.5059	-86.7998	1288803	UNIVERSITY OF ALABAMA AT BIRMINGHAM	BIRMINGHAM	AL	SCHOOLS OF MEDICINE	352940001	UNITED STATES	N	2023-09-01 12:09:00	2024-08-31 12:08:00		837	Non-SBIR/STTR	2023	2046886		NHLBI	1616378	430508
1	FcRn-enabling strategies for improved thrombolytic therapy	NHLBI	10684075	2023-08-15 12:08:00	PA-20-188	5R00HL153696-04	5	R00	HL	153696	4		HILL-PRYOR, CRYSTAL DARLEANE-ROBIN	2022-09-01 12:09:00	2025-08-31 12:08:00	NSS		11980559	GLASSMAN, PATRICK MCKENNA	Not Applicable	2	PHARMACOLOGY	57123192	QD4MGHFDJKU1	57123192	QD4MGHFDJKU1	US	39.9803	-75.1571	8240301	TEMPLE UNIV OF THE COMMONWEALTH	PHILADELPHIA	PA	SCHOOLS OF PHARMACY	191226104	UNITED STATES	N	2023-09-01 12:09:00	2024-08-31 12:08:00		839	Non-SBIR/STTR	2023	248984		NHLBI	157088	91896
1	Links between Cardiovascular disease, Lung disease, and Obstructive sleep apnea in HIV: Understanding complex patients	NHLBI	10682622	2023-06-16 12:06:00	PA-20-185	5R01HL126538-05	5	R01	HL	126538	5		ZOU, SHIMIAN	2014-09-12 12:09:00	2026-06-30 12:06:00	HIV Comorbidities and Clinical Studies Study Section[HCCS]		8232221	CRANE, HEIDI M.	CROTHERS, KRISTINA ANNE;DELANEY, JOSEPH AUSTIN	7	INTERNAL MEDICINE/MEDICINE	605799469	HD1WMN6945W6	605799469	HD1WMN6945W6	US	47.6603	-122.315	9087701	UNIVERSITY OF WASHINGTON	SEATTLE	WA	SCHOOLS OF MEDICINE	981959472	UNITED STATES	N	2023-07-01 12:07:00	2024-06-30 12:06:00		839	Non-SBIR/STTR	2023	685518		NHLBI	534943	150575
0	Reprogramming PDAC Stroma by Targeting Coagulation in the Tumor Microenvironment	NCI	10681313	2023-09-11 12:09:00	RFA-CA-21-041	5U01CA274304-02	5	U01	CA	274304	2		NOTHWEHR, STEVEN F	2022-09-01 12:09:00	2024-01-16 12:01:00	ZCA1-SRB-K(M1)		8525980	HAN, BUMSOO	FISHEL, MELISSA L.;FLICK, MATTHEW J.	4	ENGINEERING (ALL TYPES)	72051394	YRXVL4JYCEF5	72051394	YRXVL4JYCEF5	US	40.4187	-86.9104	1481402	PURDUE UNIVERSITY	WEST LAFAYETTE	IN	BIOMED ENGR/COL ENGR/ENGR STA	47906	UNITED STATES	N	2023-09-01 12:09:00	2024-01-16 12:01:00		353	Non-SBIR/STTR	2023	257378		NCI	219385	37993
1	Age-dependent heterogeneity in the efficacy of prophylaxis with enoxaparin against catheter-associated thrombosis in critically ill children	NICHD	10680504	2023-07-24 12:07:00	PA-18-480	5R01HD106326-03	5	R01	HD	106326	3		OCTOBER, TESSIE	2021-09-10 12:09:00	2026-08-31 12:08:00	Surgery, Anesthesiology and Trauma Study Section[SAT]		10514702	FAUSTINO, EDWARD VINCENT	Not Applicable	3	PEDIATRICS	43207562	FL6GV84CKN57	43207562	FL6GV84CKN57	US	41.3109	-72.9264	9420201	YALE UNIVERSITY	NEW HAVEN	CT	SCHOOLS OF MEDICINE	65208327	UNITED STATES	N	2023-09-01 12:09:00	2024-08-31 12:08:00		865	Non-SBIR/STTR	2023	692553		NICHD	503903	188650
0	Cardiovascular Health After Placental Abruption (CHAP)	NHLBI	10677792	2023-06-30 12:06:00	PA-19-056	5R01HL150065-04	5	R01	HL	150065	4		PUGGAL, MONA A	2020-08-13 12:08:00	2025-06-30 12:06:00	Cancer, Heart, and Sleep Epidemiology B Study Section[CHSB]		6486216	ANANTH, CANDE V.	KOSTIS, WILLIAM J	10	OBSTETRICS & GYNECOLOGY	90299830	YVVTQD8CJC79	90299830	YVVTQD8CJC79	US	40.521	-74.4732	10034168	RUTGERS BIOMEDICAL AND HEALTH SCIENCES	Newark	NJ	SCHOOLS OF MEDICINE	71073001	UNITED STATES	N	2023-07-01 12:07:00	2025-06-30 12:06:00		837	Non-SBIR/STTR	2023	697440		NHLBI	460689	236751
1	Direct Rap1-talin interaction in platelets, leukocytes, and endothelial cells	NHLBI	10676892	2023-08-08 12:08:00	PAR-18-405	5P01HL151433-04	5	P01	HL	151433	4		KINDZELSKI, ANDREI L.	2020-08-05 12:08:00	2025-07-31 12:07:00	Heart, Lung, and Blood Program Project Study Section[HLBP]	9250	1864076	GINSBERG, MARK HOWARD	Not Applicable	50	Unavailable	804355790	UYTTZT6G9DT1	804355790	UYTTZT6G9DT1	US	32.877	-117.241	577507	UNIVERSITY OF CALIFORNIA, SAN DIEGO	LA JOLLA	CA	Domestic Higher Education	920930621	UNITED STATES	N	2023-08-01 12:08:00	2024-07-31 12:07:00			Non-SBIR/STTR	2023		486915		384038	102877
0	Implantable Unpinning Termination Therapy for Cardiac Arrhythmias	NHLBI	10676117	2023-09-07 12:09:00	RFA-HL-19-017	6R44HL107055-06	6	R44	HL	107055	6		TINSLEY, EMILY	2011-02-15 12:02:00	2025-06-30 12:06:00	ZHL1-CSR-Q(F2)		78830216	PETERS, JEFFREY	Not Applicable	5	Unavailable	831035626	UE4QJ1DZKAZ9	831035626	UE4QJ1DZKAZ9	US	45.0793	-93.4448	10030297	QRS DIAGNOSTIC	Minneapolis	MN	Domestic For-Profits	55414	UNITED STATES	N	2023-09-07 12:09:00	2025-06-30 12:06:00		837	SBIR/STTR	2023	998941		NHLBI	666850	266740
0	Randomized Trial of Assisted Ambulation to Improve Health Outcomes for Older Medical Inpatients	NIA	10675003	2023-07-31 12:07:00	PA-20-183	5R01AG073278-02	5	R01	AG	73278	2		RADZISZEWSKA, BARBARA	2022-08-01 12:08:00	2027-06-30 12:06:00	Interdisciplinary Clinical Care in Specialty Care Settings Study Section[ICSC]		7739147	ROTHBERG, MICHAEL B	Not Applicable	11	INTERNAL MEDICINE/MEDICINE	135781701	M5QFLTCTSQN6	135781701	M5QFLTCTSQN6	US	41.5027	-81.6221	10000858	CLEVELAND CLINIC LERNER COM-CWRU	CLEVELAND	OH	SCHOOLS OF MEDICINE	441950001	UNITED STATES	N	2023-07-01 12:07:00	2024-06-30 12:06:00		866	Non-SBIR/STTR	2023	1648031		NIA	1164979	483052
0	Engineered microsystems to assess endothelial contribution to myeloproliferative neoplasm thrombosis	NHLBI	10674047	2023-07-28 12:07:00	PA-20-203	5K08HL159289-02	5	K08	HL	159289	2		PHILP, DEBORAH	2022-08-01 12:08:00	2027-07-31 12:07:00	NHLBI Mentored Clinical and Basic Science Study Section[MCBS(MA)]		8055823	BECKMAN, JOAN DENISE	Not Applicable	5	INTERNAL MEDICINE/MEDICINE	555917996	KABJZBBJ4B54	555917996	KABJZBBJ4B54	US	44.9751	-93.227	1450402	UNIVERSITY OF MINNESOTA	MINNEAPOLIS	MN	SCHOOLS OF MEDICINE	554552070	UNITED STATES	N	2023-08-01 12:08:00	2024-07-31 12:07:00		839	Other Research-Related	2023	171180		NHLBI	158500	12680
1	Functional Characterization of Children with Chronic Venous Thromboembolic Disease	NHLBI	10674002	2023-07-12 12:07:00	PA-20-185	5R01HL153963-03	5	R01	HL	153963	3		ZOU, SHIMIAN	2021-09-01 12:09:00	2025-06-30 12:06:00	Hemostasis and Thrombosis Study Section. Committee was terminated on 11/30/2020. [HT]		12027900	ZIA, AYESHA	Not Applicable	30	PEDIATRICS	800771545	YZJ6DKPM4W63	800771545	YZJ6DKPM4W63	US	32.812	-96.8375	578404	UT SOUTHWESTERN MEDICAL CENTER	DALLAS	TX	SCHOOLS OF MEDICINE	753909105	UNITED STATES	N	2023-07-01 12:07:00	2024-06-30 12:06:00		839	Non-SBIR/STTR	2023	683292		NHLBI	514292	169000
1	Validation of a pediatric thrombosis risk assessment model and characterization of bleeding in hospitalized children through the Children's Hospital Acquired Thrombosis (CHAT) Consortium	NHLBI	10673606	2023-07-22 12:07:00	PA-20-205	5K23HL163330-03	5	K23	HL	163330	3		KINDZELSKI, ANDREI L.	2022-08-01 12:08:00	2027-07-31 12:07:00	NHLBI Mentored Patient-Oriented Research Study Section[MPOR(JA)]		11348767	JAFFRAY, JULIE ANN	Not Applicable	50	PEDIATRICS	804355790	UYTTZT6G9DT1	804355790	UYTTZT6G9DT1	US	32.877	-117.241	577507	UNIVERSITY OF CALIFORNIA, SAN DIEGO	LA JOLLA	CA	SCHOOLS OF MEDICINE	920930621	UNITED STATES	N	2023-08-01 12:08:00	2024-07-31 12:07:00		839	Other Research-Related	2023	171268		NHLBI	158600	12668
1	Targeted treatment of thrombotic occlusions using a dual-delivery microgel therapeutic	NHLBI	10673209	2023-08-10 12:08:00	PA-18-484	5R01HL146701-05	5	R01	HL	146701	5		HILL-PRYOR, CRYSTAL DARLEANE-ROBIN	2019-08-15 12:08:00	2025-07-31 12:07:00	Hemostasis and Thrombosis Study Section. Committee was terminated on 11/30/2020. [HT]		9180346	BROWN, ASHLEY CARSON	Not Applicable		ENGINEERING (ALL TYPES)	42092122	U3NVH931QJJ3	42092122	U3NVH931QJJ3; XRPPWZ3TK937	US	35.7847	-78.6772	578204	NORTH CAROLINA STATE UNIVERSITY RALEIGH	RALEIGH	NC	BIOMED ENGR/COL ENGR/ENGR STA	276957514	UNITED STATES	N	2023-08-01 12:08:00	2025-07-31 12:07:00		839	Non-SBIR/STTR	2023	367955		NHLBI	250000	117955
0	Small molecule inhibitor of CD40 signaling for the control of inflammatory bowel disease	NIDDK	10673011	2023-05-25 12:05:00	PAR-19-294	5R01DK133903-02	5	R01	DK	133903	2		PERRIN, PETER J	2022-08-01 12:08:00	2027-05-31 12:05:00	Special Emphasis Panel[ZRG1-EMNR-H(50)R]		1889220	SUBAUSTE, CARLOS S	Not Applicable	11	INTERNAL MEDICINE/MEDICINE	77758407	HJMKEF7EJW69	77758407	HJMKEF7EJW69	US	41.5027	-81.6073	218601	CASE WESTERN RESERVE UNIVERSITY	CLEVELAND	OH	SCHOOLS OF MEDICINE	441061712	UNITED STATES	N	2023-06-01 12:06:00	2024-05-31 12:05:00		847	Non-SBIR/STTR	2023	354200		NIDDK	220000	134200
0	Collaborative Pediatric Critical Care Research Network - Clinical Site	NICHD	10670265	2023-08-28 12:08:00	RFA-HD-21-016	5PL1HD105462-03	5	PL1	HD	105462	3			2021-08-13 12:08:00	2026-07-31 12:07:00	ZHD1-DSR-T	8028	10905837	STEINER, MARIE E	Not Applicable	1	Unavailable	9095365	LL8GLEVH6MG3	9095365	LL8GLEVH6MG3	US	40.7645	-111.85	514002	UNIVERSITY OF UTAH	SALT LAKE CITY	UT	Domestic Higher Education	841129049	UNITED STATES	N	2023-08-01 12:08:00	2024-07-31 12:07:00			Research Centers	2023		82383		63040	19343
1	Evaluating the Safety and Efficacy of Targeting the Contact Pathway to Prevent Device Associated Thrombosis.	NHLBI	10670261	2023-06-30 12:06:00	RFA-HL-19-015	5R01HL151367-04	5	R01	HL	151367	4		LIU, SONGTAO	2020-06-15 12:06:00	2025-05-31 12:05:00	ZHL1-CSR-M(F1)		16006434	SHATZEL, JOSEPH JAMES	Not Applicable	1	BIOMEDICAL ENGINEERING	96997515	NPSNT86JKN51	96997515	NPSNT86JKN51	US	45.4988	-122.686	6297007	OREGON HEALTH & SCIENCE UNIVERSITY	PORTLAND	OR	SCHOOLS OF MEDICINE	972393098	UNITED STATES	N	2023-06-01 12:06:00	2024-05-31 12:05:00		837	Non-SBIR/STTR	2023	307853		NHLBI	225000	82853
0	Collaborative Pediatric Critical Care Research Network - Clinical Site	NICHD	10670149	2023-08-05 12:08:00		5RL1HD107782-03	5	RL1	HD	107782	3		JENKINS, TAMMARA L	2021-08-18 12:08:00	2026-07-31 12:07:00	ZHD1-SRC(99)		10905837	STEINER, MARIE E	Not Applicable	5	PEDIATRICS	555917996	KABJZBBJ4B54	555917996	KABJZBBJ4B54	US	44.9751	-93.227	1450402	UNIVERSITY OF MINNESOTA	MINNEAPOLIS	MN	SCHOOLS OF MEDICINE	554552070	UNITED STATES	N	2023-08-01 12:08:00	2024-07-31 12:07:00		865	Non-SBIR/STTR	2023	155000		NICHD	124191	68305
1	Functional Lung Imaging Using a Single kV CT Acquisition	NHLBI	10667565	2023-07-11 12:07:00	PA-20-185	5R01HL153594-03	5	R01	HL	153594	3		HALLER, JOHN WAYNE	2021-07-01 12:07:00	2025-06-30 12:06:00	Emerging Imaging Technologies and Applications Study Section[EITA]		12368360	LI, KE	CHEN, GUANG-HONG	2	PHYSICS	161202122	LCLSJAGTNZQ7	161202122	LCLSJAGTNZQ7	US	43.0685	-89.4009	578503	UNIVERSITY OF WISCONSIN-MADISON	MADISON	WI	SCHOOLS OF MEDICINE	537151218	UNITED STATES	N	2023-07-01 12:07:00	2024-06-30 12:06:00		837	Non-SBIR/STTR	2023	759616		NHLBI	497065	262551
1	Mechanisms of cancer immunotherapy-associated thrombosis	NHLBI	10667046	2023-04-14 12:04:00	PA-20-185	1R01HL164516-01A1	1	R01	HL	164516	1	A1	KINDZELSKI, ANDREI L.	2023-04-15 12:04:00	2027-03-31 12:03:00	Hemostasis, Thrombosis, Blood Cells and Transfusion Study Section[HTBT]		1869915	MCCRAE, KEITH R.	DIAZ-MONTERO, CLAUDIA MARCELA;KHORANA, ALOK A	11	OTHER BASIC SCIENCES	135781701	M5QFLTCTSQN6	135781701	M5QFLTCTSQN6	US	41.5027	-81.6221	10000858	CLEVELAND CLINIC LERNER COM-CWRU	CLEVELAND	OH	SCHOOLS OF MEDICINE	441950001	UNITED STATES	N	2023-04-15 12:04:00	2024-03-31 12:03:00		839	Non-SBIR/STTR	2023	721398		NHLBI	448073	273325
0	Pubertal Blockade and Estradiol Effects on Cardiometabolic Health for Transitioning Youth (PUBERTY)	NHLBI	10666532	2023-07-14 12:07:00	PA-19-119	5K23HL151868-04	5	K23	HL	151868	4		CHEON, YEWON	2020-08-15 12:08:00	2025-07-31 12:07:00	NHLBI Mentored Patient-Oriented Research Study Section[MPOR(JA)]		14259195	NOKOFF, NATALIE J	Not Applicable	6	PEDIATRICS	41096314	MW8JHK6ZYEX8	41096314	MW8JHK6ZYEX8	US	39.7451	-104.838	1199905	UNIVERSITY OF COLORADO DENVER	Aurora	CO	SCHOOLS OF MEDICINE	800452571	UNITED STATES	N	2023-08-01 12:08:00	2024-07-31 12:07:00		837	Other Research-Related	2023	188250		NHLBI	174306	13944
1	Drop-of-blood technology for diagnosis and therapeutic drug monitoring in patients with infectious disease	NIBIB	10666354	2023-06-30 12:06:00	PAR-20-084	5R21EB031401-02	5	R21	EB	31401	2		GILCHRIST, KRISTIN HEDGEPATH	2022-07-15 12:07:00	2025-04-30 12:04:00	Instrumentation and Systems Development Study Section[ISD]		8152423	KHISMATULLIN, DAMIR B	Not Applicable	1	BIOMEDICAL ENGINEERING	53785812	XNY5ULPU8EN6	53785812	XNY5ULPU8EN6	US	29.9354	-90.1228	8424601	TULANE UNIVERSITY OF LOUISIANA	NEW ORLEANS	LA	SCHOOLS OF ARTS AND SCIENCES	701185665	UNITED STATES	N	2023-05-01 12:05:00	2024-04-30 12:04:00		286	Non-SBIR/STTR	2023	190000		NIBIB	125000	65000
0	Project 3- Role of Leukocyte-Platelet Interactions in Inflammation and Thrombosis	NHLBI	10661640	2023-05-31 12:05:00	PAR-18-405	5P01HL154811-03	5	P01	HL	154811	3		SARKAR, RITA	2021-09-01 12:09:00	2026-05-31 12:05:00	Heart, Lung, and Blood Program Project Study Section[HLBP]	5335	1897513	SIMON, DANIEL I	Not Applicable	11	Unavailable	135781701	M5QFLTCTSQN6	135781701	M5QFLTCTSQN6	US	41.5027	-81.6221	10000858	CLEVELAND CLINIC LERNER COM-CWRU	CLEVELAND	OH	Domestic Higher Education	441950001	UNITED STATES	N	2023-06-01 12:06:00	2024-05-31 12:05:00			Non-SBIR/STTR	2023		563501		350001	213500
0	CORE C- Protein Expression and Purification	NHLBI	10661626	2023-05-31 12:05:00	PAR-18-405	5P01HL154811-03	5	P01	HL	154811	3		SARKAR, RITA	2021-09-01 12:09:00	2026-05-31 12:05:00	Heart, Lung, and Blood Program Project Study Section[HLBP]	5332	9517527	WANG, YUNMEI	Not Applicable	11	Unavailable	135781701	M5QFLTCTSQN6	135781701	M5QFLTCTSQN6	US	41.5027	-81.6221	10000858	CLEVELAND CLINIC LERNER COM-CWRU	CLEVELAND	OH	Domestic Higher Education	441950001	UNITED STATES	N	2023-06-01 12:06:00	2024-05-31 12:05:00			Non-SBIR/STTR	2023		317975		197500	120475
1	Short-term Clinical Deterioration After Acute Pulmonary Embolism	AHRQ	9989849	2020-08-25 12:08:00	PA-14-291	5R01HS025979-03	5	R01	HS	25979	3		GRAY, DARRYL T	2018-09-30 12:09:00	2021-08-31 12:08:00	Healthcare Patient Safety and Quality Improvement Research[HSQR]		14960738	WEEKES, ANTHONY J	Not Applicable	12	Unavailable	74524513	LCSFK2KRP5A4	74524513	LCSFK2KRP5A4	US	35.204	-80.8391	1345201	CAROLINAS MEDICAL CENTER	CHARLOTTE	NC	Independent Hospitals	282035812	UNITED STATES	N	2020-09-01 12:09:00	2021-08-31 12:08:00		226	Non-SBIR/STTR	2020	293962		AHRQ	224858	69104
1	Short-term Clinical Deterioration After Acute Pulmonary Embolism	AHRQ	9786687	2019-08-06 12:08:00	PA-14-291	5R01HS025979-02	5	R01	HS	25979	2		GRAY, DARRYL T	2018-09-30 12:09:00	2021-08-31 12:08:00	Healthcare Patient Safety and Quality Improvement Research[HSQR]		14960738	WEEKES, ANTHONY J	Not Applicable	12	Unavailable	74524513	LCSFK2KRP5A4	74524513	LCSFK2KRP5A4	US	35.204	-80.8391	1345201	CAROLINAS MEDICAL CENTER	CHARLOTTE	NC	Independent Hospitals	282035812	UNITED STATES	N	2019-09-01 12:09:00	2020-08-31 12:08:00		226	Non-SBIR/STTR	2019	335771		AHRQ	281835	53936
1	Short-term Clinical Deterioration After Acute Pulmonary Embolism	AHRQ	9659407	2018-09-17 12:09:00	PA-14-291	1R01HS025979-01A1	1	R01	HS	25979	1	A1	GRAY, DARRYL T	2018-09-30 12:09:00	2021-08-31 12:08:00	Healthcare Patient Safety and Quality Improvement Research[HSQR]		14960738	WEEKES, ANTHONY J	Not Applicable	12	Unavailable	74524513	LCSFK2KRP5A4	74524513	LCSFK2KRP5A4	US	35.204	-80.8391	1345201	CAROLINAS MEDICAL CENTER	CHARLOTTE	NC	Independent Hospitals	282035812	UNITED STATES	N	2018-09-30 12:09:00	2019-08-31 12:08:00		226	Non-SBIR/STTR	2018	383391		AHRQ	271011	112380
0	ShEEP Request for In Vivo Imaging System	VA	9903620	2019-09-04 12:09:00	BX-19-017	1IS1BX005050-01	1	IS1	BX	5050	1			2019-09-01 12:09:00	2020-09-30 12:09:00	Special Emphasis Panel[ZRD1 SPLJ-C (01)]		1871188	HORNYAK, THOMAS J	Not Applicable	7	Unavailable	796532609	V9MWEH97UJB6	796532609	V9MWEH97UJB6	US	39.2893	-76.6238	481039	BALTIMORE VA MEDICAL CENTER	BALTIMORE	MD	Independent Hospitals	212011524	UNITED STATES	N	2019-09-01 12:09:00	2020-09-30 12:09:00		999	Other Research-Related	2019
1	Cell Adhesion and Signaling in Blood and Vascular Cells	NHLBI	10661620	2023-05-31 12:05:00	PAR-18-405	5P01HL154811-03	5	P01	HL	154811	3		GOLDBERG, ILANA GRACE	2021-09-01 12:09:00	2026-05-31 12:05:00	Heart, Lung, and Blood Program Project Study Section[HLBP(MA)]		1864639	QIN, JUN	Not Applicable	11	OTHER BASIC SCIENCES	135781701	M5QFLTCTSQN6	135781701	M5QFLTCTSQN6	US	41.5027	-81.6221	10000858	CLEVELAND CLINIC LERNER COM-CWRU	CLEVELAND	OH	SCHOOLS OF MEDICINE	441950001	UNITED STATES	N	2023-06-01 12:06:00	2024-05-31 12:05:00		839	Non-SBIR/STTR	2023	2430557		NHLBI	1509663	920894
1	Implementing Prevention of Venous Thromboembolism for Ambulatory Patients with Cancer (PREVenT-APC)	NHLBI	10659200	2023-07-14 12:07:00	PA-20-206	5K23HL157758-02	5	K23	HL	157758	2		HILL-PRYOR, CRYSTAL DARLEANE-ROBIN	2022-07-15 12:07:00	2023-08-12 12:08:00	NHLBI Mentored Patient-Oriented Research Study Section[MPOR(JA)]		12291571	MARTIN, KARLYN	Not Applicable	5	INTERNAL MEDICINE/MEDICINE	5436803	KG76WYENL5K1	5436803	KG76WYENL5K1	US	42.0505	-87.68	6144650	NORTHWESTERN UNIVERSITY AT CHICAGO	CHICAGO	IL	SCHOOLS OF MEDICINE	606114579	UNITED STATES	N	2023-07-01 12:07:00	2023-08-12 12:08:00		839	Other Research-Related	2023	166998		NHLBI	154730	12268
1	Priming pancreatic ductal adenocarcinoma using blood thinners to sensitize the efficacy of checkpoint immunotherapy	NIGMS	10659108	2023-05-24 12:05:00	PAR-20-039	5SC1GM144171-02	5	SC1	GM	144171	2		BERNAL, FEDERICO	2022-07-05 12:07:00	2024-05-31 12:05:00	ZGM1-RCB-9(CG)		16171554	AL-HILAL, TASLIM A	Not Applicable	16	BIOSTATISTICS & OTHER MATH SCI	132051285	C1DEGMMKC7W7	132051285	C1DEGMMKC7W7	US	31.7705	-106.504	578405	UNIVERSITY OF TEXAS EL PASO	EL PASO	TX	SCHOOLS OF ARTS AND SCIENCES	799680001	UNITED STATES	N	2023-06-01 12:06:00	2024-05-31 12:05:00		859	Other Research-Related	2023	383750		NIGMS	250000	133750
1	Optimizing the implementation of personalized risk-prediction models for venous thromboembolism among hospitalized adults	NHLBI	10658198	2023-08-31 12:08:00	PAR-22-105	1R01HL164482-01A1	1	R01	HL	164482	1	A1	ROPER, REBECCA	2023-09-01 12:09:00	2028-05-31 12:05:00	Clinical Data Management and Analysis Study Section[CDMA]		11767693	FRENCH, BENJAMIN	MIXON, AMANDA SALANITRO	7	Unavailable	79917897	GYLUH9UXHDX5	79917897	GYLUH9UXHDX5	US	36.1438	-86.801	10040927	VANDERBILT UNIVERSITY MEDICAL CENTER	NASHVILLE	TN	Independent Hospitals	372320011	UNITED STATES	N	2023-09-01 12:09:00	2024-05-31 12:05:00		840	Non-SBIR/STTR	2023	775067		NHLBI	453911	321156
0	Mentoring and Research in Patient-Oriented Cardiovascular Pharmacoepidemiology	NHLBI	10657650	2023-07-18 12:07:00	PA-20-186	5K24HL159246-03	5	K24	HL	159246	3		COADY, SEAN	2021-07-15 12:07:00	2026-06-30 12:06:00	NHLBI Mentored Patient-Oriented Research Study Section[MPOR(MA)]		8338060	LUTSEY, PAMELA L.	Not Applicable	5	PUBLIC HEALTH & PREV MEDICINE	555917996	KABJZBBJ4B54	555917996	KABJZBBJ4B54	US	44.9751	-93.227	1450402	UNIVERSITY OF MINNESOTA	MINNEAPOLIS	MN	SCHOOLS OF PUBLIC HEALTH	554552070	UNITED STATES	N	2023-07-01 12:07:00	2024-06-30 12:06:00		837	Other Research-Related	2023	104156		NHLBI	96441	7715
0	Structural Variation and Hematological Traits	NHLBI	10657020	2023-05-12 12:05:00	PA-20-185	1R01HL165061-01A1	1	R01	HL	165061	1	A1	QASBA, PANKAJ	2023-07-01 12:07:00	2027-06-30 12:06:00	Genetic Variation and Evolution Study Section[GVE]		1973161	REINER, ALEXANDER P	BAUER, DANIEL EVAN;PANKRATZ, NATHAN D	7	PUBLIC HEALTH & PREV MEDICINE	605799469	HD1WMN6945W6	605799469	HD1WMN6945W6	US	47.6603	-122.315	9087701	UNIVERSITY OF WASHINGTON	SEATTLE	WA	SCHOOLS OF PUBLIC HEALTH	981959472	UNITED STATES	N	2023-07-01 12:07:00	2024-06-30 12:06:00		839	Non-SBIR/STTR	2023	765621		NHLBI	655127	110494
0	A systems approach to hemostasis and thrombosis	NHLBI	10656296	2023-05-03 12:05:00	PAR-18-405	5P01HL146373-04	5	P01	HL	146373	4		KINDZELSKI, ANDREI L.	2020-05-10 12:05:00	2025-04-30 12:04:00	Heart, Lung, and Blood Program Project Study Section[HLBP]	8645	6125110	BRASS, LAWRENCE F	Not Applicable	3	Unavailable	42250712	GM1XX56LEP58	42250712	GM1XX56LEP58	US	39.9535	-75.194	6463801	UNIVERSITY OF PENNSYLVANIA	PHILADELPHIA	PA	Domestic Higher Education	191046205	UNITED STATES	N	2023-05-01 12:05:00	2024-04-30 12:04:00			Non-SBIR/STTR	2023		542670		348566	194104
1	Venous Thrombosis After Traumatic Injury	NHLBI	10655727	2023-08-10 12:08:00	PA-20-185	1R01HL162729-01A1	1	R01	HL	162729	1	A1	KINDZELSKI, ANDREI L.	2023-08-15 12:08:00	2027-07-31 12:07:00	Surgery, Anesthesiology and Trauma Study Section[SAT]		1913717	PARK, MYUNG SOO	AUTON, MATTHEW	1	Unavailable	6471700	Y2K4F9RPRRG7	6471700	Y2K4F9RPRRG7	US	44.0243	-92.4601	4976101	MAYO CLINIC ROCHESTER	ROCHESTER	MN	Other Domestic Non-Profits	559050001	UNITED STATES	N	2023-08-15 12:08:00	2024-07-31 12:07:00		839	Non-SBIR/STTR	2023	684981		NHLBI	426873	258108
1	Cardiometabolic Effects of Gender-Affirming Hormonal Therapy among Transgender Women with HIV	NHLBI	10655548	2023-07-14 12:07:00	PA-18-375	5K23HL147799-05	5	K23	HL	147799	5		WOO, SEUNG KYOON KYOON	2019-08-15 12:08:00	2025-07-31 12:07:00	NHLBI Mentored Patient-Oriented Research Study Section[MPOR(JA)]		14161609	TORIBIO, MABEL	Not Applicable	8	Unavailable	73130411	FLJ7DQKLL226	73130411	FLJ7DQKLL226	US	42.3632	-71.0688	4907701	MASSACHUSETTS GENERAL HOSPITAL	BOSTON	MA	Independent Hospitals	21142621	UNITED STATES	N	2023-08-01 12:08:00	2025-07-31 12:07:00		837	Other Research-Related	2023	198391		NHLBI	184643	13748
0	Analysis of Whole Genome Sequence and Hemostasis Phenotypes	NHLBI	10654394	2023-05-26 12:05:00	PA-20-185	2R01HL139553-04A1	2	R01	HL	139553	4	A1	QASBA, PANKAJ	2023-07-01 12:07:00	2027-06-30 12:06:00	Cancer and Hematologic Disorders Study Section[CHD]		7850625	MORRISON, ALANNA C	DE VRIES, PAUL STEFAN;SMITH, NICHOLAS L	18	PUBLIC HEALTH & PREV MEDICINE	800771594	ZUFBNVZ587D4	800771594	ZUFBNVZ587D4	US	29.703	-95.4033	578417	UNIVERSITY OF TEXAS HLTH SCI CTR HOUSTON	HOUSTON	TX	SCHOOLS OF PUBLIC HEALTH	770305400	UNITED STATES	N	2023-07-01 12:07:00	2024-06-30 12:06:00		839	Non-SBIR/STTR	2023	738047		NHLBI	645668	92379
0	Differentiating clinical characteristics between two subtypes of antiphosphatidylethanolamine	NIAID	10654055	2023-05-26 12:05:00	PA-20-195	5R21AI171491-02	5	R21	AI	171491	2		RICE, JEFFREY S.	2022-07-01 12:07:00	2025-06-30 12:06:00	Hemostasis, Thrombosis, Blood Cells and Transfusion Study Section[HTBT]		8337903	ZHAO, MING	RAMSEY-GOLDMAN, ROSALIND	5	INTERNAL MEDICINE/MEDICINE	5436803	KG76WYENL5K1	5436803	KG76WYENL5K1	US	42.0505	-87.68	6144650	NORTHWESTERN UNIVERSITY AT CHICAGO	CHICAGO	IL	SCHOOLS OF MEDICINE	606114579	UNITED STATES	N	2023-07-01 12:07:00	2025-06-30 12:06:00		855	Non-SBIR/STTR	2023	200000		NIAID	125000	75000
1	ABO and Immunogenetic Variation in the Pathogenesis of Heparin-Induced Thrombocytopenia	NHLBI	10653005	2023-07-12 12:07:00	PA-20-185	5R01HL156993-02	5	R01	HL	156993	2		ZOU, SHIMIAN	2022-07-01 12:07:00	2026-06-30 12:06:00	Genetics of Health and Disease Study Section[GHD]		10301389	KARNES, JASON HANSEN	Not Applicable	7	PHARMACOLOGY	806345617	ED44Y3W6P7B9	806345617	ED44Y3W6P7B9	US	32.2328	-110.959	490201	UNIVERSITY OF ARIZONA	TUCSON	AZ	SCHOOLS OF PHARMACY	857210158	UNITED STATES	N	2023-07-01 12:07:00	2024-06-30 12:06:00		839	Non-SBIR/STTR	2023	436088		NHLBI	303700	132388
1	BC-mediated delivery of thromboprophylaxis	NHLBI	10652489	2023-07-13 12:07:00	PA-20-185	5R01HL159256-03	5	R01	HL	159256	3		KINDZELSKI, ANDREI L.	2021-09-01 12:09:00	2025-06-30 12:06:00	Gene and Drug Delivery Systems Study Section[GDD]		8255469	MUZYKANTOV, VLADIMIR R	Not Applicable	3	PHARMACOLOGY	42250712	GM1XX56LEP58	42250712	GM1XX56LEP58	US	39.9535	-75.194	6463801	UNIVERSITY OF PENNSYLVANIA	PHILADELPHIA	PA	SCHOOLS OF MEDICINE	191046205	UNITED STATES	N	2023-07-01 12:07:00	2024-06-30 12:06:00		839	Non-SBIR/STTR	2023	666613		NHLBI	468100	198513
1	Role of mitochondria in SLE and its cardiovascular complications	NHLBI	10652483	2023-07-13 12:07:00	PA-20-185	5R01HL158606-03	5	R01	HL	158606	3		PHILP, DEBORAH	2021-08-25 12:08:00	2026-06-30 12:06:00	Special Emphasis Panel[ZRG1-IDIB-B(02)]		14757137	LOOD, JAN CHRISTIAN	Not Applicable	7	INTERNAL MEDICINE/MEDICINE	605799469	HD1WMN6945W6	605799469	HD1WMN6945W6	US	47.6603	-122.315	9087701	UNIVERSITY OF WASHINGTON	SEATTLE	WA	SCHOOLS OF MEDICINE	981959472	UNITED STATES	N	2023-07-01 12:07:00	2024-06-30 12:06:00		839	Non-SBIR/STTR	2023	587228		NHLBI	396793	190435
1	Structural and Nucleotide Variation as Genomic Risks for Venous Thrombosis: TOPMED and INVENT Collaboration	NHLBI	10652342	2023-07-12 12:07:00	PA-19-056	5R01HL154385-04	5	R01	HL	154385	4		KINDZELSKI, ANDREI L.	2020-08-15 12:08:00	2025-06-30 12:06:00	Special Emphasis Panel[ZRG1-PSE-E(02)]		6868615	SMITH, NICHOLAS L	PANKRATZ, NATHAN D	7	PUBLIC HEALTH & PREV MEDICINE	605799469	HD1WMN6945W6	605799469	HD1WMN6945W6	US	47.6603	-122.315	9087701	UNIVERSITY OF WASHINGTON	SEATTLE	WA	SCHOOLS OF PUBLIC HEALTH	981959472	UNITED STATES	N	2023-07-01 12:07:00	2025-06-30 12:06:00		839	Non-SBIR/STTR	2023	720705		NHLBI	663074	57631
0	Monitoring of disease-induced skin VOC patterns from handheld and wearable chemical sensors	NCATS	10651755	2023-06-02 12:06:00	RFA-TR-21-009	5U01TR004083-02	5	U01	TR	4083	2		CROUCHER, LEAH TOLOSA	2022-06-22 12:06:00	2027-05-31 12:05:00	ZTR1-DPI-5(01)		2050145	DAVIS, CRISTINA ELIZABETH	KENYON, NICHOLAS J.	4	ENGINEERING (ALL TYPES)	47120084	TX2DAGQPENZ5	47120084	TX2DAGQPENZ5	US	38.5434	-121.729	577503	UNIVERSITY OF CALIFORNIA AT DAVIS	DAVIS	CA	BIOMED ENGR/COL ENGR/ENGR STA	956186153	UNITED STATES	N	2023-06-01 12:06:00	2024-05-31 12:05:00		350	Non-SBIR/STTR	2023	1002189		NCATS	1039590	545588
1	Implanted but not forgotten: identifying and testing pragmatic strategies to improve inferior vena cava filter retrieval	NHLBI	10650821	2023-07-24 12:07:00	PA-20-205	5K23HL163492-02	5	K23	HL	163492	2		REDMOND, NICOLE	2022-07-01 12:07:00	2027-06-01 12:06:00	NHLBI Mentored Patient-Oriented Research Study Section[MPOR(JA)]		15870036	TRIVEDI, PREMAL S	Not Applicable	6	NONE	41096314	MW8JHK6ZYEX8	41096314	MW8JHK6ZYEX8	US	39.7451	-104.838	1199905	UNIVERSITY OF COLORADO DENVER	Aurora	CO	UNIVERSITY-WIDE	800452571	UNITED STATES	N	2023-07-01 12:07:00	2024-06-30 12:06:00		837	Other Research-Related	2023	187332		NHLBI	173456	13876
1	Fibrinogen and Factor XIII in Venous Thromboembolism	NHLBI	10649632	2023-06-19 12:06:00	PA-19-056	5R01HL126974-08	5	R01	HL	126974	8		WARREN, RONALD Q	2016-01-15 12:01:00	2025-06-30 12:06:00	Special Emphasis Panel[ZRG1-VH-F(02)M]		7944095	WOLBERG, ALISA S.	Not Applicable		PATHOLOGY	608195277	D3LHU66KBLD5	608195277	D3LHU66KBLD5	US	35.9316	-79.0574	578206	UNIV OF NORTH CAROLINA CHAPEL HILL	CHAPEL HILL	NC	SCHOOLS OF MEDICINE	275995023	UNITED STATES	N	2023-07-01 12:07:00	2025-06-30 12:06:00		839	Non-SBIR/STTR	2023	553768		NHLBI	358487	195281
1	Sulfated Poly-Amido-Saccharide (sulPAS) Biomaterials as Anticoagulants	NHLBI	10649522	2023-06-21 12:06:00	PA-20-185	5R01HL164650-02	5	R01	HL	164650	2		AGRAWAL, NITIN	2022-07-01 12:07:00	2026-06-30 12:06:00	Biomaterials and Biointerfaces Study Section[BMBI]		1858385	GRINSTAFF, MARK W.	CHAIKOF, ELLIOT	7	CHEMISTRY	49435266	THL6A6JLE1S7	49435266	THL6A6JLE1S7	US	42.3496	-71.0997	10001093	BOSTON UNIVERSITY (CHARLES RIVER CAMPUS)	BOSTON	MA	SCHOOLS OF ARTS AND SCIENCES	22151390	UNITED STATES	N	2023-07-01 12:07:00	2024-06-30 12:06:00		839	Non-SBIR/STTR	2023	562489		NHLBI	447746	114743
0	Proud to Quit (P2Q): A Person-centered mobile technology intervention for smoking cessation among transgender adults	NIDA	10647479	2023-09-22 12:09:00	PA-21-180	1R34DA058191-01	1	R34	DA	58191	1		FITZ-RANDOLPH, MARCY ESTHER	2023-09-30 12:09:00	2026-08-31 12:08:00	Interventions to Prevent and Treat Addictions Study Section[IPTA]		10287278	SUN, CHRISTINA JIAYI	Not Applicable	6	NONE	41096314	MW8JHK6ZYEX8	41096314	MW8JHK6ZYEX8	US	39.7451	-104.838	1199905	UNIVERSITY OF COLORADO DENVER	Aurora	CO	UNIVERSITY-WIDE	800452571	UNITED STATES	N	2023-09-30 12:09:00	2024-08-31 12:08:00		279	Non-SBIR/STTR	2023	259515		NIDA	167744	91771
0	A novel thrombolytic targeting Von Willebrand Factor (VWF) to treat ischemic stroke	NINDS	10646311	2023-07-13 12:07:00	PA-20-185	5R01NS123687-03	5	R01	NS	123687	3		BOSETTI, FRANCESCA	2021-07-15 12:07:00	2026-06-30 12:06:00	Acute Neural Injury and Epilepsy Study Section[ANIE]		10462490	NIMJEE, SHAHID	Not Applicable	3	NEUROSURGERY	832127323	DLWBSLWAJWR1	832127323	DLWBSLWAJWR1	US	39.9996	-83.0331	6218701	OHIO STATE UNIVERSITY	COLUMBUS	OH	SCHOOLS OF MEDICINE	432101016	UNITED STATES	N	2023-07-01 12:07:00	2024-06-30 12:06:00		853	Non-SBIR/STTR	2023	482054		NINDS	316718	165336
0	Multi-omic dissection of clonal hematopoiesis-associated diseases	NHGRI	10644764	2023-09-15 12:09:00	PA-20-188	1K99HG012956-01	1	K99	HG	12956	1		MORALES, JOANNELLA	2023-09-15 12:09:00	2024-09-14 12:09:00	Genome Research Study Section[GNOM-G]		77882122	YU, ZHI	Not Applicable	7	Unavailable	623544785	H5G9NWEFHXN4	623544785	H5G9NWEFHXN4	US	42.3631	-71.0879	10021177	BROAD INSTITUTE, INC.	CAMBRIDGE	MA	Research Institutes	21421027	UNITED STATES	N	2023-09-15 12:09:00	2024-09-14 12:09:00		172	Other Research-Related	2023	136890		NHGRI	128264	8626
0	The role of contact pathway factors in mechanical circulation	NHLBI	10643999	2023-07-13 12:07:00	PA-20-185	5R01HL160582-02	5	R01	HL	160582	2		GOLDBERG, ILANA GRACE	2022-07-01 12:07:00	2026-06-30 12:06:00	Hemostasis, Thrombosis, Blood Cells and Transfusion Study Section[HTBT]		6063546	PALUMBO, JOSEPH S.	MORALES, DAVID L	1	Unavailable	71284913	JZD1HLM2ZU83	71284913	JZD1HLM2ZU83	US	39.1407	-84.501	615001	CINCINNATI CHILDRENS HOSP MED CTR	CINCINNATI	OH	Independent Hospitals	452293039	UNITED STATES	N	2023-07-01 12:07:00	2024-06-30 12:06:00		839	Non-SBIR/STTR	2023	562539		NHLBI	353798	208741
0	Discovery of small molecule regulators of atrial cardiomyocyte action potential duration to restore normal cardiac rhythm in atrial fibrillation	NHLBI	10643997	2023-05-18 12:05:00	PA-20-185	5R01HL153645-03	5	R01	HL	153645	3		BALIJEPALLI, RAVI C.	2021-06-10 12:06:00	2025-05-31 12:05:00	Special Emphasis Panel[ZRG1-BST-F(55)R]		10315638	COLAS, ALEXANDRE ROMAIN	Not Applicable	50	Unavailable	20520466	PHMKYKKJLQS1	20520466	PHMKYKKJLQS1	US	32.9036	-117.243	1180101	SANFORD BURNHAM PREBYS MEDICAL DISCOVERY INSTITUTE	LA JOLLA	CA	Research Institutes	920371005	UNITED STATES	N	2023-06-01 12:06:00	2024-05-31 12:05:00		837	Non-SBIR/STTR	2023	487500		NHLBI	250000	237500
0	Applications of Claims-Based Frailty Index to Advance Evidence for Frailty-Guided Decision-Making	NIA	10640938	2023-06-14 12:06:00	PA-20-185	5R01AG071809-03	5	R01	AG	71809	3		SALIVE, MARCEL	2021-09-01 12:09:00	2026-05-31 12:05:00	Organization and Delivery of Health Services Study Section[ODHS]		10936280	KIM, DAE HYUN	Not Applicable	8	Unavailable	30832075	WS29EMGEVEJ4	30832075	WS29EMGEVEJ4	US	42.2967	-71.1307	9512301	HEBREW REHABILITATION CENTER FOR AGED	BOSTON	MA	Independent Hospitals	21311000	UNITED STATES	N	2023-06-01 12:06:00	2024-05-31 12:05:00		866	Non-SBIR/STTR	2023	563288		NIA	406708	156580
1	Dissection of the mechanisms underlying sex-influenced cardiovascular disease	NIEHS	10640874	2023-06-01 12:06:00	RFA-OD-19-029	5R01ES032255-04	5	R01	ES	32255	4		SCHUG, THADDEUS	2020-08-17 12:08:00	2025-05-31 12:05:00	Special Emphasis Panel[ZRG1-EMNR-A(53)R]		1923949	SHAVIT, JORDAN A	Not Applicable	6	PEDIATRICS	73133571	GNJ7BBP73WE9	73133571	GNJ7BBP73WE9	US	42.2755	-83.743	1506502	UNIVERSITY OF MICHIGAN AT ANN ARBOR	ANN ARBOR	MI	SCHOOLS OF MEDICINE	481091276	UNITED STATES	N	2023-06-01 12:06:00	2025-05-31 12:05:00		113	Non-SBIR/STTR	2023	514948		NIEHS	165048	92426
1	Dissection of the mechanisms underlying sex-influenced cardiovascular disease	NIEHS	10640874	2023-06-01 12:06:00	RFA-OD-19-029	5R01ES032255-04	5	R01	ES	32255	4		SCHUG, THADDEUS	2020-08-17 12:08:00	2025-05-31 12:05:00	Special Emphasis Panel[ZRG1-EMNR-A(53)R]		1923949	SHAVIT, JORDAN A	Not Applicable	6	PEDIATRICS	73133571	GNJ7BBP73WE9	73133571	GNJ7BBP73WE9	US	42.2755	-83.743	1506502	UNIVERSITY OF MICHIGAN AT ANN ARBOR	ANN ARBOR	MI	SCHOOLS OF MEDICINE	481091276	UNITED STATES	N	2023-06-01 12:06:00	2025-05-31 12:05:00		113	Non-SBIR/STTR	2023	514948		OD	165047	92427
1	The Role of Layilin as a Novel Regulator of Platelet Activation and Thromboinflammation	NHLBI	10638243	2023-05-31 12:05:00	PA-20-185	1R01HL167919-01	1	R01	HL	167919	1		WARREN, RONALD Q	2023-06-01 12:06:00	2028-04-30 12:04:00	Hemostasis, Thrombosis, Blood Cells and Transfusion Study Section[HTBT]		12625386	PETREY, AARON CHRISTOPHER	Not Applicable	1	PATHOLOGY	9095365	LL8GLEVH6MG3	9095365	LL8GLEVH6MG3	US	40.7645	-111.85	514002	UNIVERSITY OF UTAH	SALT LAKE CITY	UT	SCHOOLS OF MEDICINE	841129049	UNITED STATES	N	2023-06-01 12:06:00	2024-04-30 12:04:00		839	Non-SBIR/STTR	2023	665102		NHLBI	433291	231811
1	Modulating Fibrinolysis Dynamics by Leveraging Multivalent Avidity to Control Enzyme Activity	NHLBI	10635496	2023-07-05 12:07:00	PA-20-185	1R01HL167877-01	1	R01	HL	167877	1		HILL-PRYOR, CRYSTAL DARLEANE-ROBIN	2023-07-15 12:07:00	2028-06-30 12:06:00	Hemostasis, Thrombosis, Blood Cells and Transfusion Study Section[HTBT]		14716618	ALVES, NATHAN J	Not Applicable	7	EMERGENCY MEDICINE	603007902	SHHBRBAPSM35	603007902; 625168166	DKNHLK3NBPH7; DL9MTNNKWYR9; GY8GKRUWM7D5; HA48EWMJFV47; HCNBFNDANNV5; HCRDU7BNPZ13; HCWTYJ7KQ4U6; HEBLAL94JHP7; NKCRSKVJBXE3; SHHBRBAPSM35; TA1NYNZ27LQ7; WJJRCLJ936C8; X51WYC1QEPD7; XNBJV454V2W1; YCJNP5NJYCY1; YW8WNKKANDR9	US	39.7792	-86.1753	577806	INDIANA UNIVERSITY INDIANAPOLIS	INDIANAPOLIS	IN	SCHOOLS OF MEDICINE	462022915	UNITED STATES	N	2023-07-15 12:07:00	2024-06-30 12:06:00		839	Non-SBIR/STTR	2023	472564		NHLBI	303315	169249
1	An expanded national cohort study of transgender people	NIA	10634687	2023-06-01 12:06:00	PA-18-729	5R01AG066956-03	5	R01	AG	66956	3		SALIVE, MARCEL	2021-09-15 12:09:00	2026-05-31 12:05:00	Cancer, Heart, and Sleep Epidemiology B Study Section[CHSB]		8309432	GOODMAN, MICHAEL	Not Applicable	5	PUBLIC HEALTH & PREV MEDICINE	66469933	S352L5PJLMP8	66469933	S352L5PJLMP8	US	33.7912	-84.3249	2384501	EMORY UNIVERSITY	ATLANTA	GA	SCHOOLS OF PUBLIC HEALTH	303221007	UNITED STATES	N	2023-06-01 12:06:00	2024-05-31 12:05:00		866	Non-SBIR/STTR	2023	644053		NIA	563647	80406
1	Supplemental Oxygen for Pulmonary Embolism (SO-PE) - A Mechanistic Clinical Trial	NHLBI	10633784	2023-09-01 12:09:00	PA-20-183	1R01HL168040-01	1	R01	HL	168040	1		SUTLIFF, ROY L	2023-09-01 12:09:00	2027-07-31 12:07:00	Clinical Integrative Cardiovascular and Hematological Sciences Study Section[CCHS]		7901741	KABRHEL, CHRISTOPHER	Not Applicable	8	Unavailable	73130411	FLJ7DQKLL226	73130411	FLJ7DQKLL226	US	42.3632	-71.0688	4907701	MASSACHUSETTS GENERAL HOSPITAL	BOSTON	MA	Independent Hospitals	21142621	UNITED STATES	N	2023-09-01 12:09:00	2024-07-31 12:07:00		838	Non-SBIR/STTR	2023	578649		NHLBI	437380	141269
0	Point of Care Lung CT for Patients with Acute Respiratory Failure	NHLBI	10632085	2023-09-13 12:09:00	PA-20-262	5R44HL158452-03	5	R44	HL	158452	3		ZHOU, GUOFEI	2021-09-17 12:09:00	2025-05-31 12:05:00	Special Emphasis Panel[ZRG1-SBIB-T(10)B]		10609504	VANKAMPEN, WILLIAM CHARLES	Not Applicable	6	Unavailable	79255809	JCSDKERFA943	79255809	JCSDKERFA943	US	42.2409	-83.7194	10036206	XORAN TECHNOLOGIES, LLC	ANN ARBOR	MI	Domestic For-Profits	481087936	UNITED STATES	N	2023-06-01 12:06:00	2025-05-31 12:05:00		838	SBIR/STTR	2023	727326		NHLBI	527042	152702
0	Rapidly healing flow diverters using magnetic cell targeting for intracranial aneurysm treatment	NINDS	10629368	2023-05-12 12:05:00	PA-21-219	5R21NS128199-02	5	R21	NS	128199	2		FOUNTAIN, JANE W.	2022-06-01 12:06:00	2025-05-31 12:05:00	Bioengineering, Technology and Surgical Sciences Study Section[BTSS]		12180801	TEFFT, BRANDON J	KADIRVEL, RAMANATHAN	4	ENGINEERING (ALL TYPES)	937639060	E8VWJXMMUQ67	937639060	E8VWJXMMUQ67	US	43.0457	-88.0204	46001	MEDICAL COLLEGE OF WISCONSIN	MILWAUKEE	WI	SCHOOLS OF MEDICINE	532263548	UNITED STATES	N	2023-06-01 12:06:00	2025-05-31 12:05:00		853	Non-SBIR/STTR	2023	237358		NINDS	216044	21314
1	Inhibitors of Human Factor XIIIa as New Anticoagulants	NIGMS	10629057	2023-04-17 12:04:00	PAR-21-169	1R16GM149412-01	1	R16	GM	149412	1		PEI, WUHONG	2023-04-17 12:04:00	2027-03-31 12:03:00	Special Emphasis Panel[ZGM1 RCB-X (SU)]		15381488	AL-HORANI, RAMI A	Not Applicable	2	OTHER HEALTH PROFESSIONS	20857876	HGAAKCE3A7P7	20857876	HGAAKCE3A7P7	US	29.9643	-90.1075	9416401	XAVIER UNIVERSITY OF LOUISIANA	NEW ORLEANS	LA	SCHOOLS OF PHARMACY	70125	UNITED STATES	N	2023-04-17 12:04:00	2024-03-31 12:03:00		859	Non-SBIR/STTR	2023	149000		NIGMS	100000	49000
0	The Novel Mechanisms of Thrombosis Formation in Myeloproliferative Diseases	NHLBI	10627990	2023-06-12 12:06:00	PA-19-056	5R01HL148014-04	5	R01	HL	148014	4		KINDZELSKI, ANDREI L.	2020-07-01 12:07:00	2025-05-31 12:05:00	Hemostasis and Thrombosis Study Section. Committee was terminated on 11/30/2020. [HT]		1865784	ABRAMS, CHARLES S.	Not Applicable	3	INTERNAL MEDICINE/MEDICINE	42250712	GM1XX56LEP58	42250712	GM1XX56LEP58	US	39.9535	-75.194	6463801	UNIVERSITY OF PENNSYLVANIA	PHILADELPHIA	PA	SCHOOLS OF MEDICINE	191046205	UNITED STATES	N	2023-06-01 12:06:00	2025-05-31 12:05:00		839	Non-SBIR/STTR	2023	618875		NHLBI	402311	216564
0	Pathophysiology and therapeutic strategy for late reproductive aged women with PCOS	NICHD	10626723	2023-05-23 12:05:00	PA-18-374	5K23HD098319-05	5	K23	HD	98319	5		TAYMANS, SUSAN	2019-05-01 12:05:00	2023-08-31 12:08:00	Reproduction, Andrology, and Gynecology Study Section[CHHD-R]		12529085	KIM, SU H.	Not Applicable	5	INTERNAL MEDICINE/MEDICINE	65391526	JJG6HU8PA4S5	65391526	JJG6HU8PA4S5	US	38.0505	-78.5005	1526402	UNIVERSITY OF VIRGINIA	CHARLOTTESVILLE	VA	SCHOOLS OF MEDICINE	229044195	UNITED STATES	N	2023-05-01 12:05:00	2023-08-31 12:08:00		865	Other Research-Related	2023	46152		NICHD	42733	3419
0	Defining the Landscape of HLA Risk Alleles in Primary Nephrotic Syndrome and Post Kidney Transplant Recurrence	NIAID	10623182	2023-05-25 12:05:00	RFA-AI-19-041	5U01AI152585-04	5	U01	AI	152585	4		KULKARNI, SHILPA S	2020-06-01 12:06:00	2025-05-31 12:05:00	ZAI1-TC-I(M1)		9349744	GBADEGESIN, RASHEED ADEBAYO	JACKSON, ANNETTE MARIE	4	PEDIATRICS	44387793	TP7EK8DZV6N5	44387793	TP7EK8DZV6N5	US	36.0078	-78.9265	2221101	DUKE UNIVERSITY	DURHAM	NC	SCHOOLS OF MEDICINE	277054673	UNITED STATES	N	2023-06-01 12:06:00	2024-05-31 12:05:00		855	Non-SBIR/STTR	2023	750110		NIAID	456435	293675
1	The Role of RBC Reactive Oxygen Species in Regulating Thrombotic Events During Aging	NIA	10622574	2023-04-17 12:04:00	PA-18-849	5R01AG068035-03	5	R01	AG	68035	3		GAO, HONGWEI	2021-08-15 12:08:00	2026-04-30 12:04:00	Hemostasis, Thrombosis, Blood Cells and Transfusion Study Section[HTBT]		8597383	ZENNADI, RAHIMA	Not Applicable	4	INTERNAL MEDICINE/MEDICINE	44387793	TP7EK8DZV6N5	44387793	TP7EK8DZV6N5	US	36.0078	-78.9265	2221101	DUKE UNIVERSITY	DURHAM	NC	SCHOOLS OF MEDICINE	277054673	UNITED STATES	N	2023-05-01 12:05:00	2024-04-30 12:04:00		866	Non-SBIR/STTR	2023	438788		NIA	272539	166249
1	Unraveling ApoE4 Promotion of Cardiometabolic Disease	NHLBI	10620700	2023-06-02 12:06:00	PA-19-056	5R01HL144969-04	5	R01	HL	144969	4		GAO, YUNLING	2020-07-01 12:07:00	2025-04-30 12:04:00	Atherosclerosis and Inflammation of the Cardiovascular System Study Section[AICS]		1862861	SHAUL, PHILIP W	Not Applicable	30	PEDIATRICS	800771545	YZJ6DKPM4W63	800771545	YZJ6DKPM4W63	US	32.812	-96.8375	578404	UT SOUTHWESTERN MEDICAL CENTER	DALLAS	TX	SCHOOLS OF MEDICINE	753909105	UNITED STATES	N	2023-05-01 12:05:00	2025-04-30 12:04:00		837	Non-SBIR/STTR	2023	570405		NHLBI	347808	222597
1	Neuromuscular Electrical Stimulation for Achilles Tendon Rupture Rehabilitation	NIAMS	10619528	2023-06-08 12:06:00	PAR-18-595	5R21AR077282-03	5	R21	AR	77282	3		WASHABAUGH, CHARLES H.	2021-05-01 12:05:00	2025-04-30 12:04:00	Arthritis and Musculoskeletal and Skin Diseases Clinical Trials Study Section [AMSC]		10395974	CORTES CORREALES, DANIEL HUMBERTO	GRAVARE SILBERNAGEL, KARIN M E	15	ENGINEERING (ALL TYPES)	3403953	NPM2J7MSCF61	3403953	NPM2J7MSCF61	US	40.8707	-77.8341	1524202	PENNSYLVANIA STATE UNIVERSITY, THE	UNIVERSITY PARK	PA	BIOMED ENGR/COL ENGR/ENGR STA	168027000	UNITED STATES	N	2023-05-01 12:05:00	2025-04-30 12:04:00		846	Non-SBIR/STTR	2023	200479		NIAMS	137570	62909
0	Effects of combining anti-CD40 and anti-CD11b mAb107 on survival of pig kidney xenografts in cynomolgus monkeys	NIAID	10618872	2023-04-10 12:04:00	PA-20-195	5R21AI168393-02	5	R21	AI	168393	2		NABAVI, NASRIN N.	2022-05-06 12:05:00	2025-04-30 12:04:00	Kidney and Urological Systems Function and Dysfunction Study Section[KUFD]		2160889	ARNAOUT, M. AMIN	Not Applicable	8	Unavailable	73130411	FLJ7DQKLL226	73130411	FLJ7DQKLL226	US	42.3632	-71.0688	4907701	MASSACHUSETTS GENERAL HOSPITAL	BOSTON	MA	Independent Hospitals	21142621	UNITED STATES	N	2023-05-01 12:05:00	2025-04-30 12:04:00		855	Non-SBIR/STTR	2023	204411		NIAID	125000	79411
0	Practical Approaches to Care in Emergency Syncope (PACES)	NHLBI	10618317	2023-04-19 12:04:00	PA-19-056	5R01HL149680-04	5	R01	HL	149680	4		REDMOND, NICOLE	2021-05-15 12:05:00	2025-03-31 12:03:00	Health Services Organization and Delivery Study Section[HSOD]		11584106	PROBST, MARC	Not Applicable	13	EMERGENCY MEDICINE	621889815	QHF5ZZ114M72	621889815	QHF5ZZ114M72	US	40.8415	-73.9414	1833205	COLUMBIA UNIVERSITY HEALTH SCIENCES	NEW YORK	NY	SCHOOLS OF MEDICINE	100323725	UNITED STATES	N	2023-04-01 12:04:00	2024-03-31 12:03:00		837	Non-SBIR/STTR	2023	794476		NHLBI	490417	304059
0	Mechanistic Relationships Between Fibrosis, Fibrillation, and Stroke: Multi-Scale, Multi-Physics Simulations	NHLBI	10617841	2023-05-03 12:05:00	PA-20-185	5R01HL158667-02	5	R01	HL	158667	2		DANTHI, NARASIMHAN	2022-05-05 12:05:00	2027-04-30 12:04:00	Integrative Myocardial Physiology/Pathophysiology B Study Section[MPPB]		11728866	BOYLE, PATRICK M	Not Applicable	7	BIOMEDICAL ENGINEERING	605799469	HD1WMN6945W6	605799469	HD1WMN6945W6	US	47.6603	-122.315	9087701	UNIVERSITY OF WASHINGTON	SEATTLE	WA	BIOMED ENGR/COL ENGR/ENGR STA	981959472	UNITED STATES	N	2023-05-01 12:05:00	2024-04-30 12:04:00		837	Non-SBIR/STTR	2023	634293		NHLBI	434584	199709
1	Mechanisms of mechano-chemical rupture of blood clots and thrombi	NHLBI	10617840	2023-05-03 12:05:00	PA-19-056	5R01HL148227-04	5	R01	HL	148227	4		NEIDERT, LESLIE EAVES	2020-05-15 12:05:00	2025-04-30 12:04:00	Biomaterials and Biointerfaces Study Section[BMBI]		8570385	PUROHIT, PRASHANT KISHORE	Not Applicable	3	ENGINEERING (ALL TYPES)	42250712	GM1XX56LEP58	42250712	GM1XX56LEP58	US	39.9535	-75.194	6463801	UNIVERSITY OF PENNSYLVANIA	PHILADELPHIA	PA	BIOMED ENGR/COL ENGR/ENGR STA	191046205	UNITED STATES	N	2023-05-01 12:05:00	2025-04-30 12:04:00		839	Non-SBIR/STTR	2023	636261		NHLBI	438387	197874
0	Brain pathophysiology in SARS-CoV-2 disease	NINDS	10617754	2023-05-01 12:05:00	PA-20-185	5R01NS124204-03	5	R01	NS	124204	3		KOENIG, JAMES I	2021-07-01 12:07:00	2026-04-30 12:04:00	Special Emphasis Panel[ZRG1-BDCN-Y(90)S]		1878541	SANDBERG, KATHRYN L	SAAVEDRA, JUAN M	0	NONE	49515844	TF2CMKY1HMX9	49515844	TF2CMKY1HMX9	US	38.9052	-77.0755	2869001	GEORGETOWN UNIVERSITY	WASHINGTON	DC	ORGANIZED RESEARCH UNITS	200570001	UNITED STATES	N	2023-05-01 12:05:00	2024-04-30 12:04:00		853	Non-SBIR/STTR	2023	623584		NINDS	473814	149770
1	Determinants of COVID19-induced venous thrombosis and targeted therapy assessed with bioengineered vein-chip	NHLBI	10617651	2023-06-05 12:06:00	PA-20-185	5R01HL157790-03	5	R01	HL	157790	3		GOLDBERG, ILANA GRACE	2021-05-01 12:05:00	2025-04-30 12:04:00	Vascular Cell and Molecular Biology Study Section[VCMB]		1892117	CONNOR, JOHN H	COOKE, JOHN P;JAIN, ABHISHEK	7	MICROBIOLOGY/IMMUN/VIROLOGY	604483045	FBYMGMHW4X95	604483045	FBYMGMHW4X95	US	42.3364	-71.071	894901	BOSTON UNIVERSITY MEDICAL CAMPUS	BOSTON	MA	SCHOOLS OF MEDICINE	21182340	UNITED STATES	N	2023-05-01 12:05:00	2024-04-30 12:04:00		839	Non-SBIR/STTR	2023	732287		NHLBI	649558	82729
1	Protein S Regulates Blood Coagulation by Inhibiting Factor IXa	NHLBI	10616732	2023-05-03 12:05:00	PA-20-185	5R01HL163018-02	5	R01	HL	163018	2		NEIDERT, LESLIE EAVES	2022-05-05 12:05:00	2026-04-30 12:04:00	Hemostasis, Thrombosis, Blood Cells and Transfusion Study Section[HTBT]		9965234	MAJUMDER, RINKU	Not Applicable	2	BIOCHEMISTRY	782627814	M7KCJ79FAVH5	782627814	M7KCJ79FAVH5	US	29.9574	-90.0828	577902	LSU HEALTH SCIENCES CENTER	NEW ORLEANS	LA	SCHOOLS OF MEDICINE	701127021	UNITED STATES	N	2023-05-01 12:05:00	2024-04-30 12:04:00		839	Non-SBIR/STTR	2023	540112		NHLBI	367423	172689
1	Antithrombotic Protein C Activator for Hemodialysis	NHLBI	10616494	2023-05-09 12:05:00	RFA-HL-19-017	5R44HL147695-05	5	R44	HL	147695	5		WARREN, RONALD Q	2019-05-15 12:05:00	2025-04-30 12:04:00	ZHL1-CSR-Q(F2)		9837989	TUCKER, ERIK IAN	VERBOUT, NORAH	1	Unavailable	78698200	K57JWU3XKX95	78698200	K57JWU3XKX95	US	45.489	-122.672	10016258	ARONORA, INC.	Portland	OR	Domestic For-Profits	972015511	UNITED STATES	N	2023-05-01 12:05:00	2025-04-30 12:04:00		839	SBIR/STTR	2023	999415		NHLBI	718718	215315
0	Multiscale Model of Thrombosis in Artificial Circulation	NHLBI	10615881	2023-05-10 12:05:00	PA-20-185	5R01HL089456-12	5	R01	HL	89456	12		HSU, LI-YUEH	2009-02-01 12:02:00	2025-04-30 12:04:00	Clinical Data Management and Analysis Study Section[CDMA]		2199651	ANTAKI, JAMES F.	BUTCHER, JONATHAN TALBOT	19	ENGINEERING (ALL TYPES)	872612445	G56PUALJ3KT5	872612445	CCV3WG2JG248; D4H1NV4APKP3; ELS2M3C6V2S5; EQA8NBEN9WD5; FFAZGE9NH3M8; G56PUALJ3KT5; K6JRCJJXFET1; M8FBSLHASMT3; P4LRVQT1H4K5; PJUVN8AT5416; RT1JPM9UMGM5; ZBMGUAZYFGC4; ZMP8BDLJTUW9	US	42.438	-76.4625	1514802	CORNELL UNIVERSITY	ITHACA	NY	BIOMED ENGR/COL ENGR/ENGR STA	148502820	UNITED STATES	N	2023-05-01 12:05:00	2024-04-30 12:04:00		837	Non-SBIR/STTR	2023	689510		NHLBI	451896	237614
1	3-O-sulfation of heparan sulfate as a regular of protein function	NHLBI	10615737	2023-05-03 12:05:00	PA-19-056	5R01HL151617-04	5	R01	HL	151617	4		GOLDBERG, ILANA GRACE	2020-05-01 12:05:00	2025-04-30 12:04:00	Synthetic and Biological Chemistry A Study Section[SBCA]		6107011	BOONS, GEERT-JAN	MOREMEN, KELLEY W.	10	NONE	4315578	NMJHD63STRC5	4315578	NMJHD63STRC5	US	33.9312	-83.3789	676602	UNIVERSITY OF GEORGIA	ATHENS	GA	ORGANIZED RESEARCH UNITS	306021589	UNITED STATES	N	2023-05-01 12:05:00	2025-04-30 12:04:00		839	Non-SBIR/STTR	2023	451658		NHLBI	299111	152547
0	Development of a Universal Bi-ventricular Replacement System for the Failing Heart	NHLBI	10615712	2023-07-31 12:07:00	PA-20-185	5R01HL153516-03	5	R01	HL	153516	3		LIU, SONGTAO	2021-05-01 12:05:00	2025-04-30 12:04:00	Bioengineering, Technology and Surgical Sciences Study Section[BTSS]		10520566	CYSYK, JOSHUA P	Not Applicable	10	SURGERY	129348186	TNKGNDAWB445	129348186	TNKGNDAWB445	US	40.2644	-76.674	1524204	PENNSYLVANIA STATE UNIV HERSHEY MED CTR	HERSHEY	PA	SCHOOLS OF MEDICINE	170332360	UNITED STATES	N	2023-05-01 12:05:00	2024-04-30 12:04:00		837	Non-SBIR/STTR	2023	775023		NHLBI	477878	297145
0	Understanding and targeting molecular as well as structural events governing right ventricular adaptation, failure and recovery in pulmonary hypertension using repurposed drugs	NHLBI	10615148	2023-05-16 12:05:00	PA-20-185	5R01HL158868-03	5	R01	HL	158868	3		SUTLIFF, ROY L	2021-07-25 12:07:00	2025-05-31 12:05:00	Respiratory Integrative Biology and Translational Research Study Section[RIBT]		10526038	SPIEKERKOETTER, EDDA FRAUKE	Not Applicable	16	INTERNAL MEDICINE/MEDICINE	9214214	HJD6G4D6TJY5	9214214	HJD6G4D6TJY5	US	37.4269	-122.17	8046501	STANFORD UNIVERSITY	STANFORD	CA	SCHOOLS OF MEDICINE	943052004	UNITED STATES	N	2023-06-01 12:06:00	2024-05-31 12:05:00		838	Non-SBIR/STTR	2023	418412		NHLBI	289703	128709
0	Accelerating research to advance care for adults with congenital heart disease through development of validated scalable computational phenotypes	NHLBI	10614592	2023-04-26 12:04:00	PA-19-056	5R01HL151604-04	5	R01	HL	151604	4		BURNS, KRISTIN	2020-07-10 12:07:00	2025-05-31 12:05:00	Biomedical Computing and Health Informatics Study Section[BCHI]		10645903	OPOTOWSKY, ALEXANDER R.	Not Applicable	1	Unavailable	71284913	JZD1HLM2ZU83	71284913	JZD1HLM2ZU83	US	39.1407	-84.501	615001	CINCINNATI CHILDRENS HOSP MED CTR	CINCINNATI	OH	Independent Hospitals	452293039	UNITED STATES	N	2023-06-01 12:06:00	2025-05-31 12:05:00		837	Non-SBIR/STTR	2023	493772		NHLBI	442653	51119
1	BEdside Exclusion of Pulmonary Embolism in children without Radiation (BEEPER)	NHLBI	10614456	2023-05-15 12:05:00	PA-19-056	5R01HL148247-05	5	R01	HL	148247	5		NATARAJAN, ARUNA R.	2020-04-15 12:04:00	2025-03-31 12:03:00	Nursing and Related Clinical Sciences Study Section[NRCS]		7072614	KLINE, JEFFREY A	ELLISON, ANGELA M	13	EMERGENCY MEDICINE	1962224	M6K6NTJ2MNE5	1962224	M6K6NTJ2MNE5	US	42.3575	-83.0653	9110501	WAYNE STATE UNIVERSITY	DETROIT	MI	SCHOOLS OF MEDICINE	482024000	UNITED STATES	N	2023-04-01 12:04:00	2024-03-31 12:03:00		838	Non-SBIR/STTR	2023	1642012		NHLBI	1555344	86668
0	In situ and digital spatial profiling of the active HIV reservoir in autopsy-derived tissues	NIAID	10614019	2023-05-18 12:05:00	RFA-AI-21-013	5P01AI169606-02	5	P01	AI	169606	2			2022-05-01 12:05:00	2027-04-30 12:04:00	ZAI1-JP-A	9401	9829742	HENRICH, TIMOTHY JENSEN	Not Applicable	11	Unavailable	94878337	KMH5K9V7S518	94878337	KMH5K9V7S518	US	37.7674	-122.414	577508	UNIVERSITY OF CALIFORNIA, SAN FRANCISCO	SAN FRANCISCO	CA	Domestic Higher Education	941432510	UNITED STATES	N	2023-05-01 12:05:00	2024-04-30 12:04:00			Non-SBIR/STTR	2023		497145		453683	43462
1	Mechanism of sickle cell disease-specific venous thromboembolism	NHLBI	10611915	2023-05-04 12:05:00	PA-20-185	5R01HL157441-03	5	R01	HL	157441	3		QASBA, PANKAJ	2021-04-01 12:04:00	2025-03-31 12:03:00	Hemostasis and Thrombosis Study Section. Committee was terminated on 11/30/2020. [HT]		6475507	PAWLINSKI, RAFAL L	KEY, NIGEL S.		INTERNAL MEDICINE/MEDICINE	608195277	D3LHU66KBLD5	608195277	D3LHU66KBLD5	US	35.9316	-79.0574	578206	UNIV OF NORTH CAROLINA CHAPEL HILL	CHAPEL HILL	NC	SCHOOLS OF MEDICINE	275995023	UNITED STATES	N	2023-04-01 12:04:00	2024-03-31 12:03:00		839	Non-SBIR/STTR	2023	660978		NHLBI	434959	226019
1	Nudging Provider Adoption of Clinical Decision Support	NHLBI	10610964	2023-03-23 12:03:00	PA-18-374	5K23HL145114-05	5	K23	HL	145114	5		SUTLIFF, ROY L	2018-12-15 12:12:00	2023-11-30 12:11:00	NHLBI Mentored Patient-Oriented Research Study Section[MPOR(OA)]		12661630	RICHARDSON, SAFIYA	Not Applicable	12	INTERNAL MEDICINE/MEDICINE	121911077	M5SZJ6VHUHN8	121911077	M5SZJ6VHUHN8	US	40.6699	-73.9744	5998304	NEW YORK UNIVERSITY SCHOOL OF MEDICINE	NEW YORK	NY	SCHOOLS OF MEDICINE	10016	UNITED STATES	N	2022-12-01 12:12:00	2023-11-30 12:11:00		838	Other Research-Related	2023	171047		NHLBI	160599	10448
1	Heparin-free extracorporeal circulation via combined nitric oxide releasing/generating surfaces	NHLBI	10608084	2023-03-31 12:03:00	PA-20-185	5R01HL157587-03	5	R01	HL	157587	3		GILLASPY, ALLISON	2021-05-01 12:05:00	2025-04-30 12:04:00	Biomaterials and Biointerfaces Study Section[BMBI]		12324971	BRISBOIS, ELIZABETH JOY	Not Applicable	10	ENGINEERING (ALL TYPES)	4315578	NMJHD63STRC5	4315578	NMJHD63STRC5	US	33.9312	-83.3789	676602	UNIVERSITY OF GEORGIA	ATHENS	GA	BIOMED ENGR/COL ENGR/ENGR STA	306021589	UNITED STATES	N	2023-05-01 12:05:00	2024-04-30 12:04:00		839	Non-SBIR/STTR	2023	364240		NHLBI	250000	114240
0	Layilin as a modulator of platelet activation and thromboinflammation	NHLBI	10607168	2023-04-26 12:04:00	PA-21-051	1F31HL164091-01A1	1	F31	HL	164091	1	A1	WARREN, RONALD Q	2023-08-01 12:08:00	2026-07-31 12:07:00	Special Emphasis Panel[ZRG1 F10C-C (20)]		78013538	MELLEMA, REBECCA	Not Applicable	1	PATHOLOGY	9095365	LL8GLEVH6MG3	9095365	LL8GLEVH6MG3	US	40.7645	-111.85	514002	UNIVERSITY OF UTAH	SALT LAKE CITY	UT	SCHOOLS OF MEDICINE	841129049	UNITED STATES	N	2023-08-01 12:08:00	2024-07-31 12:07:00		839	Training, Individual	2023	38815		NHLBI	38815	0
1	Role of a Novel Exercise Program to Prevent Post-thrombotic Syndrome	VA	9989659	2020-06-23 12:06:00	RX-13-001	5I01RX000995-07	5	I01	RX	995	7			2014-07-01 12:07:00	2021-06-30 12:06:00	Musculoskeletal Health & Function[RRD2]		8621020	LAL, BRAJESH K	Not Applicable	7	Unavailable	796532609	V9MWEH97UJB6	796532609	V9MWEH97UJB6	US	39.2893	-76.6238	481039	BALTIMORE VA MEDICAL CENTER	BALTIMORE	MD	Independent Hospitals	212011524	UNITED STATES	N	2020-07-01 12:07:00	2021-06-30 12:06:00		999	Non-SBIR/STTR	2020
1	Role of a Novel Exercise Program to Prevent Post-thrombotic Syndrome	VA	9953820	2019-08-05 12:08:00	RX-13-001	5I01RX000995-06	5	I01	RX	995	6			2014-07-01 12:07:00	2021-06-30 12:06:00	Musculoskeletal Health & Function[RRD2]		8621020	LAL, BRAJESH K	Not Applicable	7	Unavailable	796532609	V9MWEH97UJB6	796532609	V9MWEH97UJB6	US	39.2893	-76.6238	481039	BALTIMORE VA MEDICAL CENTER	BALTIMORE	MD	Independent Hospitals	212011524	UNITED STATES	N	2019-07-01 12:07:00	2020-06-30 12:06:00		999	Non-SBIR/STTR	2019
1	Role of a Novel Exercise Program to Prevent Post-thrombotic Syndrome	VA	9740927	2018-10-23 12:10:00	RX-13-001	5I01RX000995-05	5	I01	RX	995	5			2014-07-01 12:07:00	2021-06-30 12:06:00	Musculoskeletal Health & Function[RRD2]		8621020	LAL, BRAJESH K	Not Applicable	7	Unavailable	796532609	V9MWEH97UJB6	796532609	V9MWEH97UJB6	US	39.2893	-76.6238	481039	BALTIMORE VA MEDICAL CENTER	BALTIMORE	MD	Independent Hospitals	212011524	UNITED STATES	N	2018-07-01 12:07:00	2019-06-30 12:06:00		999	Non-SBIR/STTR	2019
1	Role of a Novel Exercise Program to Prevent Post-thrombotic Syndrome	VA	9468257	2017-07-07 12:07:00	RX-13-001	5I01RX000995-04	5	I01	RX	995	4			2014-07-01 12:07:00	2019-06-30 12:06:00	Musculoskeletal Health & Function[RRD2]		8621020	LAL, BRAJESH K	Not Applicable	7	Unavailable	796532609	V9MWEH97UJB6	796532609	V9MWEH97UJB6	US	39.2893	-76.6238	481039	BALTIMORE VA MEDICAL CENTER	BALTIMORE	MD	Independent Hospitals	212011524	UNITED STATES	N	2017-07-01 12:07:00	2018-06-30 12:06:00		999	Non-SBIR/STTR	2017
1	Role of a Novel Exercise Program to Prevent Post-thrombotic Syndrome	VA	9108881	2017-04-06 12:04:00	RX-13-001	5I01RX000995-03	5	I01	RX	995	3			2014-07-01 12:07:00	2018-06-30 12:06:00	Musculoskeletal Health & Function[RRD2]		8621020	LAL, BRAJESH K	Not Applicable	7	Unavailable	796532609	V9MWEH97UJB6	796532609	V9MWEH97UJB6	US	39.2893	-76.6238	481039	BALTIMORE VA MEDICAL CENTER	BALTIMORE	MD	Independent Hospitals	212011524	UNITED STATES	N	2016-07-01 12:07:00	2017-06-30 12:06:00		999	Non-SBIR/STTR	2017
1	Role of a Novel Exercise Program to Prevent Post-thrombotic Syndrome	VA	9071859	2015-07-10 12:07:00	RX-13-001	5I01RX000995-02	5	I01	RX	995	2			2014-07-01 12:07:00	2018-06-30 12:06:00	Musculoskeletal Health & Function[RRD2]		8621020	LAL, BRAJESH K	Not Applicable	7	Unavailable	796532609	V9MWEH97UJB6	796532609	V9MWEH97UJB6	US	39.2893	-76.6238	481039	BALTIMORE VA MEDICAL CENTER	BALTIMORE	MD	Independent Hospitals	212011524	UNITED STATES	N	2015-07-01 12:07:00	2016-06-30 12:06:00		999	Non-SBIR/STTR	2015
1	Role of a Novel Exercise Program to Prevent Post-thrombotic Syndrome	VA	8677016	2015-05-20 12:05:00	RX-13-001	1I01RX000995-01A1	1	I01	RX	995	1	A1		2014-07-01 12:07:00	2018-06-30 12:06:00	Musculoskeletal Health & Function[RRD2]		8621020	LAL, BRAJESH K	Not Applicable	7	Unavailable	796532609	V9MWEH97UJB6	796532609	V9MWEH97UJB6	US	39.2893	-76.6238	481039	BALTIMORE VA MEDICAL CENTER	BALTIMORE	MD	Independent Hospitals	212011524	UNITED STATES	N	2014-07-01 12:07:00	2015-06-30 12:06:00		999	Non-SBIR/STTR	2015
1	Interactions of Enzyme-Inducing Antiepileptic Drugs with Direct-Acting Oral Anticoagulants: Risk of Thromboembolic Events	NINDS	10605482	2022-12-05 12:12:00	PA-21-051	1F31NS130952-01	1	F31	NS	130952	1		HARTMAN, ADAM L.	2023-02-03 12:02:00	2025-02-02 12:02:00	Special Emphasis Panel[ZRG1 F18-D (20)]		78510827	ACTON, EMILY KATE	Not Applicable	3	BIOSTATISTICS & OTHER MATH SCI	42250712	GM1XX56LEP58	42250712	GM1XX56LEP58	US	39.9535	-75.194	6463801	UNIVERSITY OF PENNSYLVANIA	PHILADELPHIA	PA	SCHOOLS OF MEDICINE	191046205	UNITED STATES	N	2023-02-03 12:02:00	2024-02-02 12:02:00		853	Training, Individual	2023	47694		NINDS	47694	0
0	Predicting risk of systemic autoimmune disease in patients with positive antinuclear antibodies	NIAMS	10604357	2023-03-17 12:03:00	PAR-21-038	5R01AR080629-02	5	R01	AR	80629	2		WANG, YAN Z.	2022-04-01 12:04:00	2027-02-28 12:02:00	Clinical Data Management and Analysis Study Section[CDMA]		12309477	BARNADO, APRIL LYNN	Not Applicable	7	Unavailable	79917897	GYLUH9UXHDX5	79917897	GYLUH9UXHDX5	US	36.1438	-86.801	10040927	VANDERBILT UNIVERSITY MEDICAL CENTER	NASHVILLE	TN	Independent Hospitals	372320011	UNITED STATES	N	2023-03-01 12:03:00	2024-02-29 12:02:00		846	Non-SBIR/STTR	2023	422004		NIAMS	243933	178071
1	Development of an RNA-based anticoagulant and antidote for precise on/off coagulation control during cardiovascular procedures	NHLBI	10603072	2023-08-30 12:08:00	PA-21-259	1R44HL167436-01	1	R44	HL	167436	1		GOLDBERG, ILANA GRACE	2023-09-01 12:09:00	2025-08-31 12:08:00	Special Emphasis Panel[ZRG1 VH-V (11)]		78527694	KRISSANAPRASIT, ABHICHART	Not Applicable	4	Unavailable	109564753	K5RKRPEAQQ33	109564753	K5RKRPEAQQ33	US	36.0492	-79.1353	10067121	HELIXOMER, INC.	HILLSBOROUGH	NC	Domestic For-Profits	272789661	UNITED STATES	N	2023-09-01 12:09:00	2024-08-31 12:08:00		839	SBIR/STTR	2023	983573		NHLBI	738103	181124
0	Final Pre-clinical Studies for a Ventricular Assist Device for Infants	NHLBI	10601060	2023-04-27 12:04:00	PA-19-056	5R01HL151736-04	5	R01	HL	151736	4		EVANS, FRANK	2020-05-15 12:05:00	2025-04-30 12:04:00	Bioengineering, Technology and Surgical Sciences Study Section[BTSS]		7074896	WEISS, WILLIAM J	Not Applicable	10	SURGERY	129348186	TNKGNDAWB445	129348186	TNKGNDAWB445	US	40.2644	-76.674	1524204	PENNSYLVANIA STATE UNIV HERSHEY MED CTR	HERSHEY	PA	SCHOOLS OF MEDICINE	170332360	UNITED STATES	N	2023-05-01 12:05:00	2025-04-30 12:04:00		837	Non-SBIR/STTR	2023	743509		NHLBI	469624	273885
0	A Multi-Dimensional Linked Registry to Identify Biological, Clinical, Health System, and Socioeconomic Risk Factors for COVID-19-Related Cardiovascular Events	NHLBI	10599322	2023-04-03 12:04:00	PA-20-185	5R01HL157530-03	5	R01	HL	157530	3		REDMOND, NICOLE	2021-04-01 12:04:00	2025-03-31 12:03:00	Cancer, Heart, and Sleep Epidemiology A Study Section[CHSA]		10491129	YEH, ROBERT	GERSZTEN, ROBERT E;KAZI, DHRUV SATISH	7	Unavailable	71723621	C1CPANL3EWK4	71723621	C1CPANL3EWK4	US	42.3398	-71.1057	758101	BETH ISRAEL DEACONESS MEDICAL CENTER	BOSTON	MA	Independent Hospitals	22155400	UNITED STATES	N	2023-04-01 12:04:00	2024-03-31 12:03:00		837	Non-SBIR/STTR	2023	865807		NHLBI	494747	371060
1	Phosphatidylserine-blocking nanoparticles as improved anti-thrombotic with reduced bleeding risk	NHLBI	10598788	2023-01-31 12:01:00	PA-21-262	1R41HL167303-01	1	R41	HL	167303	1		GOLDBERG, ILANA GRACE	2023-02-01 12:02:00	2025-01-31 12:01:00	Special Emphasis Panel[ZRG1 VH-C (10)]		1961873	GRAY, BRIAN DAVID	Not Applicable	6	Unavailable	928315084	Y2FNW7N1V267	928315084	Y2FNW7N1V267	US	39.9748	-75.5937	3327601	MOLECULAR TARGETING TECHNOLOGIES, INC.	WEST CHESTER	PA	Domestic For-Profits	193804471	UNITED STATES	N	2023-02-01 12:02:00	2025-01-31 12:01:00		839	SBIR/STTR	2023	299890		NHLBI	245820	46328
0	Mechanisms in Blood Clotting	NHLBI	10594476	2023-02-15 12:02:00	RFA-HL-16-024	5R35HL135823-08	5	R35	HL	135823	8		WARREN, RONALD Q	2017-08-31 12:08:00	2024-02-29 12:02:00	ZHL1-CSR-I(O3)		1862908	MORRISSEY, JAMES H.	Not Applicable	6	BIOCHEMISTRY	73133571	GNJ7BBP73WE9	73133571	GNJ7BBP73WE9	US	42.2755	-83.743	1506502	UNIVERSITY OF MICHIGAN AT ANN ARBOR	ANN ARBOR	MI	SCHOOLS OF MEDICINE	481091276	UNITED STATES	N	2023-03-01 12:03:00	2024-02-29 12:02:00		839	Non-SBIR/STTR	2023	677280		NHLBI	509947	265125
0	Augmenting Implanted Neuroprosthetics with Targeted Health Monitoring for Spinal Cord Injury - the LIFELINE	NIBIB	10594006	2023-03-23 12:03:00	PAR-19-158	5R01EB031911-03	5	R01	EB	31911	3		BITTMANN, MORIA FISHER	2021-07-01 12:07:00	2025-03-31 12:03:00	Bioengineering of Neuroscience, Vision and Low Vision Technologies Study Section[BNVT]		6416844	KILGORE, KEVIN L.	Not Applicable	11	PHYSICAL MEDICINE & REHAB	77758407	HJMKEF7EJW69	77758407	HJMKEF7EJW69	US	41.5027	-81.6073	218601	CASE WESTERN RESERVE UNIVERSITY	CLEVELAND	OH	SCHOOLS OF MEDICINE	441061712	UNITED STATES	N	2023-04-01 12:04:00	2024-03-31 12:03:00		286	Non-SBIR/STTR	2023	659430		NIBIB	423233	236197
0	Platelet-Mediated Neutrophil Extracellular Traps Regulate Ischemic Stroke Injury	NHLBI	10593987	2023-03-28 12:03:00	PA-20-185	5R01HL163019-02	5	R01	HL	163019	2		WARREN, RONALD Q	2022-04-01 12:04:00	2026-03-31 12:03:00	Hemostasis, Thrombosis, Blood Cells and Transfusion Study Section[HTBT]		8706021	CAMPBELL, ROBERT A	Not Applicable	1	INTERNAL MEDICINE/MEDICINE	9095365	LL8GLEVH6MG3	9095365	LL8GLEVH6MG3	US	40.7645	-111.85	514002	UNIVERSITY OF UTAH	SALT LAKE CITY	UT	SCHOOLS OF MEDICINE	841129049	UNITED STATES	N	2023-04-01 12:04:00	2024-03-31 12:03:00		839	Non-SBIR/STTR	2023	534884		NHLBI	352610	182274
1	DeepCertainty: Deep Learning for Contextual Diagnostic Uncertainty Measurement in Radiology Reports	NLM	10593770	2023-08-17 12:08:00	PA-20-195	1R21LM014032-01A1	1	R21	LM	14032	1	A1	WANG, YANLI	2023-09-01 12:09:00	2025-08-31 12:08:00	Clinical Informatics and Digital Health Study Section[CIDH]		15037684	LIU, FEIFAN	Not Applicable	2	BIOSTATISTICS & OTHER MATH SCI	603847393	MQE2JHHJW9Q8	603847393	MQE2JHHJW9Q8	US	42.2802	-71.7582	850903	UNIV OF MASSACHUSETTS MED SCH WORCESTER	WORCESTER	MA	SCHOOLS OF MEDICINE	16550002	UNITED STATES	N	2023-09-01 12:09:00	2024-08-31 12:08:00		879	Non-SBIR/STTR	2023	188438		NLM	112500	75938
0	A comprehensive testing platform for mechanical heart valves to propel innovation towards anticoagulant-independence	NHLBI	10592424	2023-03-03 12:03:00	PAR-16-439	5SC1HL155056-04	5	SC1	HL	155056	4		EVANS, FRANK	2020-04-20 12:04:00	2025-03-31 12:03:00	ZGM1-RCB-4(SC)		11387406	BELLOFIORE, ALESSANDRO	Not Applicable	18	ENGINEERING (ALL TYPES)	56820715	LJBXV5VF2BT9	56820715	LJBXV5VF2BT9	US	37.3409	-121.889	513616	SAN JOSE STATE UNIVERSITY	SAN JOSE	CA	BIOMED ENGR/COL ENGR/ENGR STA	951125569	UNITED STATES	N	2023-04-01 12:04:00	2025-03-31 12:03:00		837	Other Research-Related	2023	256375		NIGMS	175000	81375
0	Augmentation of Tissue Perfusion with Ultrasound-mediated Cavitation	NHLBI	10592406	2023-04-17 12:04:00	PA-19-056	5R01HL130046-09	5	R01	HL	130046	9		HALLER, JOHN WAYNE	2016-04-12 12:04:00	2025-03-31 12:03:00	Special Emphasis Panel[ZRG1-SBIB-Q(03)M]		1866927	LINDNER, JONATHAN R	Not Applicable	5	INTERNAL MEDICINE/MEDICINE	65391526	JJG6HU8PA4S5	65391526	JJG6HU8PA4S5	US	38.0505	-78.5005	1526402	UNIVERSITY OF VIRGINIA	CHARLOTTESVILLE	VA	SCHOOLS OF MEDICINE	229044195	UNITED STATES	N	2023-04-01 12:04:00	2025-03-31 12:03:00		837	Non-SBIR/STTR	2023	781727		NHLBI	500713	281014
0	Improved methods for perfusion imaging with hyperpolarized carbon-13	NIBIB	10589860	2023-02-22 12:02:00	PA-19-056	5R01EB028824-04	5	R01	EB	28824	4		BARRY, ROBERT LEO II	2020-06-15 12:06:00	2024-08-31 12:08:00	Imaging Technology Development Study Section[ITD]		7358875	GRANT, AARON KEITH	Not Applicable	7	Unavailable	71723621	C1CPANL3EWK4	71723621	C1CPANL3EWK4	US	42.3398	-71.1057	758101	BETH ISRAEL DEACONESS MEDICAL CENTER	BOSTON	MA	Independent Hospitals	22155400	UNITED STATES	N	2023-03-01 12:03:00	2024-08-31 12:08:00		286	Non-SBIR/STTR	2023	393750		NIBIB	225000	168750
0	Large scale clinical and economic impact analysis of potentially malignant incidental findings in radiology reports	NCI	10589761	2023-02-28 12:02:00	PA-19-056	5R01CA248422-03	5	R01	CA	248422	3		SALVADOR MORALES, CAROLINA	2021-03-03 12:03:00	2025-02-28 12:02:00	Biomedical Computing and Health Informatics Study Section[BCHI]		10499029	YETISGEN, MELIHA	GUNN, MARTIN	7	OTHER HEALTH PROFESSIONS	605799469	HD1WMN6945W6	605799469	HD1WMN6945W6	US	47.6603	-122.315	9087701	UNIVERSITY OF WASHINGTON	SEATTLE	WA	SCHOOLS OF MEDICINE	981959472	UNITED STATES	N	2023-03-01 12:03:00	2024-02-29 12:02:00		394	Non-SBIR/STTR	2023	642718		NCI	438731	203987
0	Right ventricular contractile dysfunction after pressure overload	VA	8963431	2016-05-18 12:05:00	BX-11-001	5I01BX001003-04	5	I01	BX	1003	4			2012-10-01 12:10:00	2016-09-30 12:09:00	Cardiovascular Studies A[CARA]		1882925	GREYSON, CLIFFORD RUSSELL	Not Applicable	6	Unavailable	3252830	HK7TZB6FX583	3252830	HK7TZB6FX583	US	39.732	-104.936	481018	VA EASTERN COLORADO HEALTH CARE SYSTEM	Aurora	CO	Independent Hospitals	800457211	UNITED STATES	N	2015-10-01 12:10:00	2016-09-30 12:09:00		999	Non-SBIR/STTR	2016
0	Right ventricular contractile dysfunction after pressure overload	VA	8760293	2014-11-05 12:11:00	BX-11-001	5I01BX001003-03	5	I01	BX	1003	3			2012-10-01 12:10:00	2016-09-30 12:09:00	Cardiovascular Studies A[CARA]		1882925	GREYSON, CLIFFORD RUSSELL	Not Applicable	6	Unavailable	3252830	HK7TZB6FX583	3252830	HK7TZB6FX583	US	39.732	-104.936	481018	VA EASTERN COLORADO HEALTH CARE SYSTEM	Aurora	CO	Independent Hospitals	800457211	UNITED STATES	N	2014-10-01 12:10:00	2015-09-30 12:09:00		999	Non-SBIR/STTR	2015
0	Transcatheter Device for Congestive Heart Failure Treatment Through Left Atrial Decompression	NHLBI	10584517	2023-02-28 12:02:00	PA-20-260	5R44HL142440-03	5	R44	HL	142440	3		HALLER, JOHN WAYNE	2018-09-01 12:09:00	2024-02-29 12:02:00	Special Emphasis Panel[ZRG1-SBIB-W(12)B]		16141252	PATE, THOMAS DIFFLEY	Not Applicable	37	Unavailable	80586059	HJG7YF67LBA3	80586059	HJG7YF67LBA3	US	29.705	-95.4075	10046073	ALLEVIANT MEDICAL, INC.	Austin	TX	Domestic For-Profits	78752	UNITED STATES	N	2023-03-01 12:03:00	2024-02-29 12:02:00		837	SBIR/STTR	2023	1017154		NHLBI	704293	246318
1	Michigan Emergency Department Improvement Collaborative AltERnaTives to admission for Pulmonary Embolism (MEDIC ALERT PE) Study	NHLBI	10584217	2022-12-05 12:12:00	PAR-19-274	1R01HL163438-01A1	1	R01	HL	163438	1	A1	ZHANG, XINZHI	2023-01-01 12:01:00	2027-12-31 12:12:00	Science of Implementation in Health and Healthcare Study Section[SIHH]		12184894	BARNES, GEOFFREY DOUGLAS	GREINEDER, COLIN FRED;SMITH, SHAWNA NICOLE	6	INTERNAL MEDICINE/MEDICINE	73133571	GNJ7BBP73WE9	73133571	GNJ7BBP73WE9	US	42.2755	-83.743	1506502	UNIVERSITY OF MICHIGAN AT ANN ARBOR	ANN ARBOR	MI	SCHOOLS OF MEDICINE	481091276	UNITED STATES	N	2023-01-01 12:01:00	2023-12-31 12:12:00		840	Non-SBIR/STTR	2023	708209		NHLBI	453980	254229
1	Epidemiology of Venous Thrombosis and Pulmonary Embolism	NHLBI	10583563	2023-02-10 12:02:00	PA-19-056	5R01HL059367-21	5	R01	HL	59367	21		KUNZ, JOHN FREDERIC	1998-02-01 12:02:00	2025-02-28 12:02:00	Cancer, Heart, and Sleep Epidemiology A Study Section[CHSA]		7050959	TANG, WEIHONG	Not Applicable	5	PUBLIC HEALTH & PREV MEDICINE	555917996	KABJZBBJ4B54	555917996	KABJZBBJ4B54	US	44.9751	-93.227	1450402	UNIVERSITY OF MINNESOTA	MINNEAPOLIS	MN	SCHOOLS OF PUBLIC HEALTH	554552070	UNITED STATES	N	2023-03-01 12:03:00	2024-02-29 12:02:00		837	Non-SBIR/STTR	2023	744532		NHLBI	643510	101022
0	Reciprocal effects between scaffold geometry and ventricular vortex flow on viability and performance of tissue-engineered mitral valve	NHLBI	10583424	2023-01-13 12:01:00	PA-20-185	1R01HL162687-01A1	1	R01	HL	162687	1	A1	EVANS, FRANK	2023-01-15 12:01:00	2027-12-31 12:12:00	Special Emphasis Panel[ZRG1 TDPS-R (01)]		9253587	KHERADVAR, ARASH	Not Applicable	47	BIOMEDICAL ENGINEERING	46705849	MJC5FCYQTPE6	46705849	MJC5FCYQTPE6	US	33.6485	-117.821	577504	UNIVERSITY OF CALIFORNIA-IRVINE	IRVINE	CA	BIOMED ENGR/COL ENGR/ENGR STA	926970001	UNITED STATES	N	2023-01-15 12:01:00	2023-12-31 12:12:00		837	Non-SBIR/STTR	2023	586979		NHLBI	411886	175093
0	New generation of catheters for treatment of atrial fibrillation	NHLBI	10581410	2023-03-14 12:03:00	RFA-HL-23-009	2R44HL120511-04A1	2	R44	HL	120511	4	A1	HALLER, JOHN WAYNE	2014-07-14 12:07:00	2026-02-28 12:02:00	Special Emphasis Panel[ZHL1 CSR-F (O2)]		16594922	RANSBURY, TERRY	AMIRANA, OMAR ;SARVAZYAN, NARINE	5	Unavailable	117344060	K5HEA2ULB817	117344060	K5HEA2ULB817	US	42.385	-71.1275	10057994	LUXMED SYSTEMS, INC.	Weston	MA	Domestic For-Profits	2493	UNITED STATES	N	2023-03-15 12:03:00	2024-02-29 12:02:00		837	SBIR/STTR	2023	998976		NHLBI	774709	158913
1	Tissue Factor's Role in the Pathogenesis of Hypercoagulability in COVID-19	NIAID	10580840	2023-02-15 12:02:00	PA-20-195	5R21AI163608-02	5	R21	AI	163608	2		PLIMACK, MARY KATHERINE BRADFORD	2022-03-01 12:03:00	2025-02-28 12:02:00	Hemostasis, Thrombosis, Blood Cells and Transfusion Study Section[HTBT]		1859871	LELLA, VIJAYA MOHAN RAO	Not Applicable	1	BIOCHEMISTRY	800772337	FPCUDWBE7DX2	800772337	FPCUDWBE7DX2	US	32.3987	-95.2434	578420	UNIVERSITY OF TEXAS HLTH CTR AT TYLER	TYLER	TX	HOSPITALS	757083154	UNITED STATES	N	2023-03-01 12:03:00	2025-02-28 12:02:00		855	Non-SBIR/STTR	2023	220500		NIAID	150000	70500	Reg-CV
1	Purinergic regulation of Innate Immunity to promote Venous Homeostasis	NHLBI	10579971	2023-02-24 12:02:00	PA-19-056	5R01HL150392-04	5	R01	HL	150392	4		KINDZELSKI, ANDREI L.	2020-03-05 12:03:00	2025-02-28 12:02:00	Hemostasis and Thrombosis Study Section. Committee was terminated on 11/30/2020. [HT]		1882747	PINSKY, DAVID J.	Not Applicable	6	INTERNAL MEDICINE/MEDICINE	73133571	GNJ7BBP73WE9	73133571	GNJ7BBP73WE9	US	42.2755	-83.743	1506502	UNIVERSITY OF MICHIGAN AT ANN ARBOR	ANN ARBOR	MI	SCHOOLS OF MEDICINE	481091276	UNITED STATES	N	2023-03-01 12:03:00	2024-02-29 12:02:00		839	Non-SBIR/STTR	2023	428978		NHLBI	274986	153992
1	The role of protease activated receptors on platelets	NHLBI	10579822	2023-03-10 12:03:00	PA-19-056	5R01HL098217-12	5	R01	HL	98217	12		KINDZELSKI, ANDREI L.	2010-08-15 12:08:00	2025-02-28 12:02:00	Hemostasis and Thrombosis Study Section. Committee was terminated on 11/30/2020. [HT]		8713056	NIEMAN, MARVIN THOMAS	Not Applicable	11	PHARMACOLOGY	77758407	HJMKEF7EJW69	77758407	HJMKEF7EJW69	US	41.5027	-81.6073	218601	CASE WESTERN RESERVE UNIVERSITY	CLEVELAND	OH	SCHOOLS OF MEDICINE	441061712	UNITED STATES	N	2023-03-01 12:03:00	2024-02-29 12:02:00		839	Non-SBIR/STTR	2023	474971		NHLBI	295013	179958
1	Genetic Discovery and Functional Validation to Identify Precursors of Clot Embolization in those with a Deep Vein Thrombosis	NHLBI	10579291	2023-03-10 12:03:00	PA-20-185	5R01HL147894-03	5	R01	HL	147894	3		KINDZELSKI, ANDREI L.	2021-06-01 12:06:00	2025-02-28 12:02:00	Cancer, Heart, and Sleep Epidemiology A Study Section[CHSA]		6868615	SMITH, NICHOLAS L	WOLBERG, ALISA S.	7	PUBLIC HEALTH & PREV MEDICINE	605799469	HD1WMN6945W6	605799469	HD1WMN6945W6	US	47.6603	-122.315	9087701	UNIVERSITY OF WASHINGTON	SEATTLE	WA	SCHOOLS OF PUBLIC HEALTH	981959472	UNITED STATES	N	2023-03-01 12:03:00	2024-02-29 12:02:00		839	Non-SBIR/STTR	2023	636762		NHLBI	585569	51193
0	Outcomes of non-vitamin K anticoagulants in atrial fibrillation	NHLBI	10578795	2023-02-10 12:02:00	PA-19-056	5R01HL151523-04	5	R01	HL	151523	4		YARDEN, RONIT I	2020-04-01 12:04:00	2024-12-31 12:12:00	Cancer, Heart, and Sleep Epidemiology A Study Section[CHSA]		1882711	RAY, WAYNE A	Not Applicable	7	Unavailable	79917897	GYLUH9UXHDX5	79917897	GYLUH9UXHDX5	US	36.1438	-86.801	10040927	VANDERBILT UNIVERSITY MEDICAL CENTER	NASHVILLE	TN	Independent Hospitals	372320011	UNITED STATES	N	2023-03-01 12:03:00	2024-12-31 12:12:00		837	Non-SBIR/STTR	2023	815499		NHLBI	479705	335794
0	Small GTPases in the biology of platelets and megakaryocytes	NHLBI	10577770	2023-02-27 12:02:00	RFA-HL-16-024	5R35HL144976-05	5	R35	HL	144976	5		GOLDBERG, ILANA GRACE	2019-03-21 12:03:00	2026-02-28 12:02:00	ZHL1-CSR-R(O3)		9349810	BERGMEIER, WOLFGANG	Not Applicable		BIOCHEMISTRY	608195277	D3LHU66KBLD5	608195277	D3LHU66KBLD5	US	35.9316	-79.0574	578206	UNIV OF NORTH CAROLINA CHAPEL HILL	CHAPEL HILL	NC	SCHOOLS OF MEDICINE	275995023	UNITED STATES	N	2023-03-01 12:03:00	2024-02-29 12:02:00		839	Non-SBIR/STTR	2023	842128		NHLBI	546015	296113
1	Clinical Decision Support for Assessing Pulmonary Embolism using Machine Learning	NHLBI	10576273	2023-02-01 12:02:00	PA-20-260	5R44HL152825-03	5	R44	HL	152825	3		SHENOY, SIDDHARTH KAUP	2022-02-17 12:02:00	2026-01-31 12:01:00	Special Emphasis Panel[ZRG1-SBIB-Z(10)B]		8152257	KRAMER, KEVIN M.	Not Applicable	4	Unavailable	621641237	G34WKGPA1M73	621641237	G34WKGPA1M73	US	44.9363	-93.1842	10010779	MINNESOTA HEALTHSOLUTIONS CORPORATION	SAINT PAUL	MN	Domestic For-Profits	551053031	UNITED STATES	N	2023-02-01 12:02:00	2026-01-31 12:01:00		838	SBIR/STTR	2023	935869		NHLBI	1105425	442170
0	Tyrosine Kinases and Thrombosis	NHLBI	10573189	2023-01-31 12:01:00	PA-20-185	5R01HL157405-02	5	R01	HL	157405	2		GILLASPY, ALLISON	2022-02-15 12:02:00	2026-01-31 12:01:00	Hemostasis, Thrombosis, Blood Cells and Transfusion Study Section[HTBT]		1891143	SCHMAIER, ALVIN H	Not Applicable	11	INTERNAL MEDICINE/MEDICINE	77758407	HJMKEF7EJW69	77758407	HJMKEF7EJW69	US	41.5027	-81.6073	218601	CASE WESTERN RESERVE UNIVERSITY	CLEVELAND	OH	SCHOOLS OF MEDICINE	441061712	UNITED STATES	N	2023-02-01 12:02:00	2024-01-31 12:01:00		839	Non-SBIR/STTR	2023	467830		NHLBI	318351	149479
0	Association of Tau and Neuronal Hypometabolism with Positron Emission Tomography in Alzheimer's Disease	NIA	10573140	2022-12-20 12:12:00	PA-21-049	5F30AG074524-02	5	F30	AG	74524	2		LUO, YUAN	2022-02-01 12:02:00	2024-01-31 12:01:00	Special Emphasis Panel[ZRG1-F01B-J(20)L]		77862853	DUONG, MICHAEL TRAN	Not Applicable	3	DENTISTRY	42250712	GM1XX56LEP58	42250712	GM1XX56LEP58	US	39.9535	-75.194	6463801	UNIVERSITY OF PENNSYLVANIA	PHILADELPHIA	PA	SCHOOLS OF DENTISTRY/ORAL HYGN	191046205	UNITED STATES	N	2023-02-01 12:02:00	2024-01-31 12:01:00		866	Training, Individual	2023	52694		NIA	52694	0
0	CD11b: A Novel Alternate Receptor for CD154 during Alloimmunity	NIAID	10571694	2023-03-14 12:03:00	PA-19-056	5R01AI152516-04	5	R01	AI	152516	4		KEHN, PATRICIA J.	2020-03-17 12:03:00	2025-02-28 12:02:00	Special Emphasis Panel[ZRG1-IMM-F(02)M]		8086114	FORD, MANDY L	Not Applicable	5	SURGERY	66469933	S352L5PJLMP8	66469933	S352L5PJLMP8	US	33.7912	-84.3249	2384501	EMORY UNIVERSITY	ATLANTA	GA	SCHOOLS OF MEDICINE	303221007	UNITED STATES	N	2023-03-01 12:03:00	2024-02-29 12:02:00		855	Non-SBIR/STTR	2023	390000		NIAID	250000	140000
1	Lipid peroxidation- and pyroptosis-induced tissue factor activation in pathogen-induced blood coagulation	NHLBI	10571353	2023-03-24 12:03:00	PA-20-188	1K99HL166778-01	1	K99	HL	166778	1		KINDZELSKI, ANDREI L.	2023-04-01 12:04:00	2025-03-31 12:03:00	NHLBI Mentored Transition to Independence Study Section[MTI (OA)]		15597302	ANSARI, SHABBIR AHMED	Not Applicable	7	Unavailable	71723621	C1CPANL3EWK4	71723621	C1CPANL3EWK4	US	42.3398	-71.1057	758101	BETH ISRAEL DEACONESS MEDICAL CENTER	BOSTON	MA	Independent Hospitals	22155400	UNITED STATES	N	2023-04-01 12:04:00	2024-03-31 12:03:00		839	Other Research-Related	2023	164484		NHLBI	152300	12184
1	Myeloid TLR4 epigenetic regulation and signaling in accelerating venous thrombus resolution	NHLBI	10570926	2023-01-26 12:01:00	PA-19-117	5K08HL155408-03	5	K08	HL	155408	3		PHILP, DEBORAH	2021-02-01 12:02:00	2026-01-31 12:01:00	NHLBI Mentored Clinical and Basic Science Study Section[MCBS(OA)]		10856022	OBI, ANDREA TARA	Not Applicable	6	SURGERY	73133571	GNJ7BBP73WE9	73133571	GNJ7BBP73WE9	US	42.2755	-83.743	1506502	UNIVERSITY OF MICHIGAN AT ANN ARBOR	ANN ARBOR	MI	SCHOOLS OF MEDICINE	481091276	UNITED STATES	N	2023-02-01 12:02:00	2024-01-31 12:01:00		839	Other Research-Related	2023	169560		NHLBI	157000	12560
1	The Molecular Genetics of Hemostasis	NHLBI	10570867	2023-02-15 12:02:00	RFA-HL-16-024	5R35HL135793-07	5	R35	HL	135793	7		WARREN, RONALD Q	2017-03-10 12:03:00	2024-02-29 12:02:00	ZHL1-CSR-I(O3)		6415697	GINSBURG, DAVID	Not Applicable	6	INTERNAL MEDICINE/MEDICINE	73133571	GNJ7BBP73WE9	73133571	GNJ7BBP73WE9	US	42.2755	-83.743	1506502	UNIVERSITY OF MICHIGAN AT ANN ARBOR	ANN ARBOR	MI	SCHOOLS OF MEDICINE	481091276	UNITED STATES	N	2023-03-01 12:03:00	2024-02-29 12:02:00		839	Non-SBIR/STTR	2023	579955		NHLBI	393872	213961
1	The Role of Gab2 Signaling in Thromboinflammation	NIAID	10570278	2023-01-19 12:01:00	PA-20-195	5R21AI163558-02	5	R21	AI	163558	2		VAZQUEZ-MALDONADO, NANCY	2022-02-10 12:02:00	2026-01-31 12:01:00	Hemostasis, Thrombosis, Blood Cells and Transfusion Study Section[HTBT]		1859871	LELLA, VIJAYA MOHAN RAO	Not Applicable	1	BIOCHEMISTRY	800772337	FPCUDWBE7DX2	800772337	FPCUDWBE7DX2	US	32.3987	-95.2434	578420	UNIVERSITY OF TEXAS HLTH CTR AT TYLER	TYLER	TX	HOSPITALS	757083154	UNITED STATES	N	2023-02-01 12:02:00	2026-01-31 12:01:00		855	Non-SBIR/STTR	2023	220500		NIAID	150000	70500
1	Cellular effects of SARS-CoV-2 in mediating thrombotic susceptibility	NIAID	10569568	2023-01-25 12:01:00	PA-20-185	5R01AI162778-02	5	R01	AI	162778	2		ARNOLD, MICHELLE MARIE	2022-02-09 12:02:00	2027-01-31 12:01:00	Hemostasis, Thrombosis, Blood Cells and Transfusion Study Section[HTBT]		6844743	DAYAL, SANJANA	LENTZ, STEVEN R	1	INTERNAL MEDICINE/MEDICINE	62761671	Z1H9VJS8NG16	62761671	Z1H9VJS8NG16	US	41.6644	-91.5422	3972901	UNIVERSITY OF IOWA	IOWA CITY	IA	SCHOOLS OF MEDICINE	522421320	UNITED STATES	N	2023-02-01 12:02:00	2024-01-31 12:01:00		855	Non-SBIR/STTR	2023	673720		NIAID	436065	237655	Reg-CV
0	PET Imaging of Thrombus	NHLBI	10569028	2023-02-20 12:02:00	PA-20-183	5R01HL109448-10	5	R01	HL	109448	10		KINDZELSKI, ANDREI L.	2011-08-01 12:08:00	2026-01-31 12:01:00	Clinical Translational Imaging Science Study Section[CTIS]		9180783	CARAVAN, PETER D	SOSNOVIK, DAVID E	8	Unavailable	73130411	FLJ7DQKLL226	73130411	FLJ7DQKLL226	US	42.3632	-71.0688	4907701	MASSACHUSETTS GENERAL HOSPITAL	BOSTON	MA	Independent Hospitals	21142621	UNITED STATES	N	2023-02-01 12:02:00	2024-01-31 12:01:00		839	Non-SBIR/STTR	2023	824717		NHLBI	490903	333814
0	Venous Malformations (VM): A Murine Mdoel to Identify Therapies to Target Aberrant Venous Development	NHLBI	10568992	2023-03-13 12:03:00	PA-19-056	5R01HL117952-08	5	R01	HL	117952	8		GAO, YUNLING	2013-06-12 12:06:00	2026-01-31 12:01:00	Cardiovascular Differentiation and Development Study Section[CDD]		10324431	BOSCOLO, ELISA	Not Applicable	1	Unavailable	71284913	JZD1HLM2ZU83	71284913	JZD1HLM2ZU83	US	39.1407	-84.501	615001	CINCINNATI CHILDRENS HOSP MED CTR	CINCINNATI	OH	Independent Hospitals	452293039	UNITED STATES	N	2023-02-01 12:02:00	2024-01-31 12:01:00		837	Non-SBIR/STTR	2023	636000		NHLBI	400000	236000
0	Protein homeostasis dysfunction in LM and VM pathobiology and therapeutic responses	NHLBI	10567637	2022-12-12 12:12:00	PA-20-185	1R01HL166726-01	1	R01	HL	166726	1		CATANIA, SELEN MURATOGLU	2022-12-15 12:12:00	2026-11-30 12:11:00	Integrative Vascular Physiology and Pathology Study Section[IVPP]		1879459	SHAWBER, CARRIE J.	WU, JUNE KAR-MING	13	OBSTETRICS & GYNECOLOGY	621889815	QHF5ZZ114M72	621889815	QHF5ZZ114M72	US	40.8415	-73.9414	1833205	COLUMBIA UNIVERSITY HEALTH SCIENCES	NEW YORK	NY	SCHOOLS OF MEDICINE	100323725	UNITED STATES	N	2022-12-15 12:12:00	2023-11-30 12:11:00		837	Non-SBIR/STTR	2023	623428		NHLBI	381587	241841
1	Prediction of Anticoagulant-Related Bleeding Risk in Patients with Cancer	NHLBI	10566861	2023-01-05 12:01:00	PA-20-185	1R01HL166386-01	1	R01	HL	166386	1		WARREN, RONALD Q	2023-01-05 12:01:00	2026-11-30 12:11:00	Cancer, Heart, and Sleep Epidemiology B Study Section[CHSB]		11553659	SANFILIPPO, KRISTEN MARIE	Not Applicable	1	INTERNAL MEDICINE/MEDICINE	68552207	L6NFUM28LQM5	68552207	L6NFUM28LQM5	US	38.6644	-90.3238	9083901	WASHINGTON UNIVERSITY	SAINT LOUIS	MO	SCHOOLS OF MEDICINE	631304862	UNITED STATES	N	2023-01-05 12:01:00	2023-11-30 12:11:00		839	Non-SBIR/STTR	2023	402359		NHLBI	257098	145261
1	High-throughput Imaging-integrated Vascular Model for Understanding Thromboembolism and Therapeutics Screening	NHLBI	10564808	2022-12-15 12:12:00	PA-20-185	1R01HL166522-01	1	R01	HL	166522	1		GOLDBERG, ILANA GRACE	2023-01-01 12:01:00	2026-11-30 12:11:00	Biomaterials and Biointerfaces Study Section[BMBI]		12559030	ZHANG, Y. SHRIKE	YAO, JUNJIE	7	Unavailable	30811269	QN6MS4VN7BD1	30811269	QN6MS4VN7BD1	US	42.3361	-71.1075	1080401	BRIGHAM AND WOMEN'S HOSPITAL	BOSTON	MA	Independent Hospitals	21156110	UNITED STATES	N	2023-01-01 12:01:00	2023-11-30 12:11:00		839	Non-SBIR/STTR	2023	635893		NHLBI	452133	183760
1	Structural Studies of Beta-2 glycoprotein I in the Antiphospholipid Syndrome	NHLBI	10561597	2023-01-09 12:01:00	PA-19-056	5R01HL150146-04	5	R01	HL	150146	4		KINDZELSKI, ANDREI L.	2019-12-15 12:12:00	2024-12-31 12:12:00	Hemostasis and Thrombosis Study Section. Committee was terminated on 11/30/2020. [HT]		10789617	POZZI, NICOLA	Not Applicable	1	BIOCHEMISTRY	50220722	JNBLLTBTLLD8	50220722	JNBLLTBTLLD8	US	38.6338	-90.2131	7915401	SAINT LOUIS UNIVERSITY	SAINT LOUIS	MO	SCHOOLS OF MEDICINE	631032006	UNITED STATES	N	2023-01-01 12:01:00	2023-12-31 12:12:00		839	Non-SBIR/STTR	2023	388638		NHLBI	256527	132111
0	New approaches to safety monitoring of novel systemic treatments for atopic dermatitis in clinical practice and underrepresented populations	NIAMS	10559698	2023-01-09 12:01:00	PA-20-185	5R01AR080194-02	5	R01	AR	80194	2		CIBOTTI, RICARDO	2022-02-01 12:02:00	2026-12-31 12:12:00	Health Services: Quality and Effectiveness Study Section[HSQE]		6489997	SCHNEEWEISS, SEBASTIAN G.	Not Applicable	7	Unavailable	30811269	QN6MS4VN7BD1	30811269	QN6MS4VN7BD1	US	42.3361	-71.1075	1080401	BRIGHAM AND WOMEN'S HOSPITAL	BOSTON	MA	Independent Hospitals	21156110	UNITED STATES	N	2023-01-01 12:01:00	2023-12-31 12:12:00		846	Non-SBIR/STTR	2023	656232		NIAMS	366610	289622
1	Tissue factor-dependent coagulation in thrombosis and immune responses	NHLBI	10558720	2023-02-06 12:02:00	RFA-HL-20-011	5R35HL155657-03	5	R35	HL	155657	3		KINDZELSKI, ANDREI L.	2021-02-01 12:02:00	2028-01-31 12:01:00	ZHL1-CSR-I(O2)		1881373	MACKMAN, NIGEL	Not Applicable		INTERNAL MEDICINE/MEDICINE	608195277	D3LHU66KBLD5	608195277	D3LHU66KBLD5	US	35.9316	-79.0574	578206	UNIV OF NORTH CAROLINA CHAPEL HILL	CHAPEL HILL	NC	SCHOOLS OF MEDICINE	275995023	UNITED STATES	N	2023-02-01 12:02:00	2024-01-31 12:01:00		839	Non-SBIR/STTR	2023	933000		NHLBI	600000	333000
1	Venous Thromboembolism Sequelae in a Population-based Inception Cohort	NHLBI	10556744	2023-05-23 12:05:00	PA-20-185	1R01HL166292-01	1	R01	HL	166292	1		KINDZELSKI, ANDREI L.	2023-06-01 12:06:00	2028-05-31 12:05:00	Cancer, Heart, and Sleep Epidemiology B Study Section[CHSB]		11488562	HARRINGTON, LAURA BRIENNE	Not Applicable	12	Unavailable	150829349	P1RTMASB37B5	150829349	P1RTMASB37B5	US	37.8058	-122.265	3497005	KAISER FOUNDATION RESEARCH INSTITUTE	Oakland	CA	Research Institutes	946123610	UNITED STATES	N	2023-06-01 12:06:00	2024-05-31 12:05:00		839	Non-SBIR/STTR	2023	853285		NHLBI	520448	332837
0	Michigan SIREN Collaborative	NINDS	10552293	2023-02-01 12:02:00	RFA-NS-22-015	2U24NS100680-06	2	U24	NS	100680	6		SCOTT, GRETCHEN CARLYLE	2017-07-15 12:07:00	2028-01-31 12:01:00	Special Emphasis Panel[ZNS1 SRB-G (50)]		11773852	O'NEIL, BRIAN J.	KLINE, JEFFREY A;LEWANDOWSKI, CHRISTOPHER ANDREW	13	EMERGENCY MEDICINE	1962224	M6K6NTJ2MNE5	1962224	M6K6NTJ2MNE5	US	42.3575	-83.0653	9110501	WAYNE STATE UNIVERSITY	DETROIT	MI	SCHOOLS OF MEDICINE	482024000	UNITED STATES	N	2023-02-01 12:02:00	2024-01-31 12:01:00		853	Other Research-Related	2023	376231		NHLBI	125000	63116
0	Michigan SIREN Collaborative	NINDS	10552293	2023-02-01 12:02:00	RFA-NS-22-015	2U24NS100680-06	2	U24	NS	100680	6		SCOTT, GRETCHEN CARLYLE	2017-07-15 12:07:00	2028-01-31 12:01:00	Special Emphasis Panel[ZNS1 SRB-G (50)]		11773852	O'NEIL, BRIAN J.	KLINE, JEFFREY A;LEWANDOWSKI, CHRISTOPHER ANDREW	13	EMERGENCY MEDICINE	1962224	M6K6NTJ2MNE5	1962224	M6K6NTJ2MNE5	US	42.3575	-83.0653	9110501	WAYNE STATE UNIVERSITY	DETROIT	MI	SCHOOLS OF MEDICINE	482024000	UNITED STATES	N	2023-02-01 12:02:00	2024-01-31 12:01:00		853	Other Research-Related	2023	376231		NINDS	125000	63115
1	B-cell response and thrombotic complications in COVID-19	NHLBI	10552034	2023-02-22 12:02:00	PA-20-185	5R01HL161127-02	5	R01	HL	161127	2		ZOU, SHIMIAN	2022-02-01 12:02:00	2026-01-31 12:01:00	Hemostasis, Thrombosis, Blood Cells and Transfusion Study Section[HTBT]		6981729	WEN, RENREN	Not Applicable	4	Unavailable	57163172	JZDRNT166LE4	57163172	JZDRNT166LE4	US	43.0379	-87.9353	5304801	VERSITI WISCONSIN, INC.	MILWAUKEE	WI	Research Institutes	532332121	UNITED STATES	N	2023-02-01 12:02:00	2024-01-31 12:01:00		839	Non-SBIR/STTR	2023	659871		NHLBI	399922	259949
1	Predictors of hemorrhage among patients on direct acting oral anticoagulants	NHLBI	10549820	2023-02-03 12:02:00	PA-19-056	5R01HL092173-14	5	R01	HL	92173	14		LOUDEN, ANDREW	2008-05-20 12:05:00	2026-01-31 12:01:00	Clinical and Integrative Cardiovascular Sciences Study Section[CICS]		7115645	LIMDI, NITA A	Not Applicable	7	NEUROLOGY	63690705	YND4PLMC9AN7	63690705	YND4PLMC9AN7	US	33.5059	-86.7998	1288803	UNIVERSITY OF ALABAMA AT BIRMINGHAM	BIRMINGHAM	AL	SCHOOLS OF MEDICINE	352940001	UNITED STATES	N	2023-02-01 12:02:00	2026-01-31 12:01:00		839	Non-SBIR/STTR	2023	729872		NHLBI	510209	219663
1	The Monocyte/Macrophage Role in Experimental Deep Vein Thrombosis Resolution and Vein Wall Injury	NHLBI	10549794	2023-02-03 12:02:00	PA-19-056	5R01HL144550-04	5	R01	HL	144550	4		KINDZELSKI, ANDREI L.	2020-02-01 12:02:00	2025-01-31 12:01:00	Hemostasis and Thrombosis Study Section. Committee was terminated on 11/30/2020. [HT]		2046546	HENKE, PETER K	Not Applicable	6	SURGERY	73133571	GNJ7BBP73WE9	73133571	GNJ7BBP73WE9	US	42.2755	-83.743	1506502	UNIVERSITY OF MICHIGAN AT ANN ARBOR	ANN ARBOR	MI	SCHOOLS OF MEDICINE	481091276	UNITED STATES	N	2023-02-01 12:02:00	2025-01-31 12:01:00		839	Non-SBIR/STTR	2023	534399		NHLBI	422174	112225
1	Tele-Sox: A Tele-Medicine solution based on wearables and gamification to prevent Venous thromboembolism in Oncology Geriatric Patients	NIA	10547300	2023-03-31 12:03:00	PA-21-259	1R43AG074888-01A1	1	R43	AG	74888	1	A1	SALIVE, MARCEL	2023-04-15 12:04:00	2025-03-31 12:03:00	Special Emphasis Panel[ZRG1 RPHB-Z (10)]		77973549	JOSHI, ROSHA	NAJAFI, BIJAN	7	Unavailable	117575975	PM4LR24KYGM4	117575975	PM4LR24KYGM4	US	29.7445	-95.3774	10061246	STEXOLE LLC	Houston	TX	Domestic For-Profits	77006	UNITED STATES	N	2023-04-15 12:04:00	2025-03-31 12:03:00		866	SBIR/STTR	2023	259600		NIA	205799	38001
0	Understanding causal mechanisms in preeclampsia through genetic instrumental variables	NHLBI	10546467	2023-01-07 12:01:00	PA-20-185	5R01HL161516-02	5	R01	HL	161516	2		SMITH, SHARON M	2022-01-05 12:01:00	2026-12-31 12:12:00	Special Emphasis Panel[ZRG1-PSE-N(90)]		14351051	GIRI, AYUSH	Not Applicable	7	Unavailable	79917897	GYLUH9UXHDX5	79917897	GYLUH9UXHDX5	US	36.1438	-86.801	10040927	VANDERBILT UNIVERSITY MEDICAL CENTER	NASHVILLE	TN	Independent Hospitals	372320011	UNITED STATES	N	2023-01-01 12:01:00	2023-12-31 12:12:00		837	Non-SBIR/STTR	2023	772638		NHLBI	470011	302627
0	Targeted drug delivery for the treatment of cardiovascular disease and its clinical complications	NHLBI	10545093	2022-12-20 12:12:00	PA-20-188	5K99HL157690-02	5	K99	HL	157690	2		CHEON, YEWON	2022-01-01 12:01:00	2023-12-31 12:12:00	NHLBI Mentored Transition to Independence Study Section[MTI(OA)]		16484968	MAIOCCHI, SOPHIE	Not Applicable		INTERNAL MEDICINE/MEDICINE	608195277	D3LHU66KBLD5	608195277	D3LHU66KBLD5	US	35.9316	-79.0574	578206	UNIV OF NORTH CAROLINA CHAPEL HILL	CHAPEL HILL	NC	SCHOOLS OF MEDICINE	275995023	UNITED STATES	N	2023-01-01 12:01:00	2023-12-31 12:12:00		837	Other Research-Related	2023	102646		NHLBI	95043	7603
1	A Mechanistic Study to elucidate the role of Protein S in elevating the risk of Thrombosis in Obese, Pre-menopausal women	NHLBI	10544154	2023-03-02 12:03:00	PA-19-056	5R01HL151613-03	5	R01	HL	151613	3		PHILP, DEBORAH	2021-01-15 12:01:00	2024-12-31 12:12:00	Hemostasis and Thrombosis Study Section. Committee was terminated on 11/30/2020. [HT]		9965234	MAJUMDER, RINKU	Not Applicable	2	BIOCHEMISTRY	782627814	M7KCJ79FAVH5	782627814	M7KCJ79FAVH5	US	29.9574	-90.0828	577902	LSU HEALTH SCIENCES CENTER	NEW ORLEANS	LA	SCHOOLS OF MEDICINE	701127021	UNITED STATES	N	2023-01-01 12:01:00	2023-12-31 12:12:00		839	Non-SBIR/STTR	2023	620798		NHLBI	441936	178862
0	Testing the Efficacy of FFC-AC-EIT in Patients with Alzheimers Disease and Related Dementias	NIA	10541858	2023-02-27 12:02:00	PAR-18-877	5R01AG065338-04	5	R01	AG	65338	4		RADZISZEWSKA, BARBARA	2020-01-01 12:01:00	2024-12-31 12:12:00	Special Emphasis Panel[ZRG1-BBBP-B(55)R]		1959707	RESNICK, BARBARA	BOLTZ, MARIE	7	OTHER HEALTH PROFESSIONS	188435911	Z9CRZKD42ZT1	188435911	Z9CRZKD42ZT1	US	39.2922	-76.6256	820104	UNIVERSITY OF MARYLAND BALTIMORE	BALTIMORE	MD	SCHOOLS OF NURSING	212011508	UNITED STATES	N	2023-01-01 12:01:00	2023-12-31 12:12:00		866	Non-SBIR/STTR	2023	465653		NIA	388173	77480
1	Regulation of endothelial cell phosphatidylserine in thrombosis	NHLBI	10541214	2022-12-23 12:12:00	PA-20-203	5K08HL161259-02	5	K08	HL	161259	2		WOO, SEUNG KYOON KYOON	2022-01-01 12:01:00	2026-12-31 12:12:00	NHLBI Mentored Clinical and Basic Science Study Section[MCBS(OA)]		10308046	SCHMAIER, ALEC ANDREW	Not Applicable	7	Unavailable	71723621	C1CPANL3EWK4	71723621	C1CPANL3EWK4	US	42.3398	-71.1057	758101	BETH ISRAEL DEACONESS MEDICAL CENTER	BOSTON	MA	Independent Hospitals	22155400	UNITED STATES	N	2023-01-01 12:01:00	2023-12-31 12:12:00		837	Other Research-Related	2023	164864		NHLBI	152800	12064
0	Structure and function of platelet glycoprotein Ib-IX-V complex	NHLBI	10536605	2022-11-28 12:11:00	PA-19-056	5R01HL082808-17	5	R01	HL	82808	17		WARREN, RONALD Q	2006-02-01 12:02:00	2023-05-14 12:05:00	Hemostasis and Thrombosis Study Section. Committee was terminated on 11/30/2020. [HT]		6952640	LI, RENHAO	Not Applicable	5	PEDIATRICS	66469933	S352L5PJLMP8	66469933	S352L5PJLMP8	US	33.7912	-84.3249	2384501	EMORY UNIVERSITY	ATLANTA	GA	SCHOOLS OF MEDICINE	303221007	UNITED STATES	N	2022-12-01 12:12:00	2023-05-14 12:05:00		839	Non-SBIR/STTR	2023	463869		NHLBI	328814	135055
0	Identifying Cardiotoxic Manifestations of Posttraumatic Psychopathology: A Population-based Longitudinal Investigation	NHLBI	10534712	2022-11-10 12:11:00	PA-20-185	5R01HL160850-02	5	R01	HL	160850	2		DONZE, LAURIE FRIEDMAN	2021-12-15 12:12:00	2025-11-30 12:11:00	Behavioral Genetics and Epidemiology Study Section[BGES]		9798758	SUMNER, JENNIFER A	GRADUS, JAIMIE L.		PSYCHOLOGY	92530369	RN64EPNH8JC6	92530369	RN64EPNH8JC6	US	34.0702	-118.451	577505	UNIVERSITY OF CALIFORNIA LOS ANGELES	LOS ANGELES	CA	SCHOOLS OF ARTS AND SCIENCES	900952000	UNITED STATES	N	2022-12-01 12:12:00	2023-11-30 12:11:00		837	Non-SBIR/STTR	2023	629074		NHLBI	545771	83303
0	Mechanisms for intracranial aneurysm rupture	NINDS	10531881	2022-12-02 12:12:00	PA-19-056	5R01NS109584-04	5	R01	NS	109584	4		KOENIG, JAMES I	2019-12-01 12:12:00	2024-11-30 12:11:00	Acute Neural Injury and Epilepsy Study Section[ANIE]		7855093	HASHIMOTO, TOMOKI	Not Applicable	3	Unavailable	131606022	SKX6AXF9ZTM3	131606022	SKX6AXF9ZTM3	US	37.776	-122.393	2052813	ST. JOSEPH'S HOSPITAL AND MEDICAL CENTER	PHOENIX	AZ	Independent Hospitals	850134409	UNITED STATES	N	2022-12-01 12:12:00	2023-11-30 12:11:00		853	Non-SBIR/STTR	2023	387330		NINDS	276873	110457
1	Platelet FcGammaRIIa and Risk of Venous Thromboembolism in Cancer	NCI	10531623	2023-02-02 12:02:00	PAR-20-292	5R21CA267074-02	5	R21	CA	267074	2		BHARTI, SANITA	2021-12-01 12:12:00	2024-11-30 12:11:00	ZCA1-RTRB-U(O2)S		10636524	HOLMES, CHRIS ELAINE	SCHNEIDER, DAVID J	0	ENGINEERING (ALL TYPES)	66811191	Z94KLERAG5V9	66811191	Z94KLERAG5V9	US	44.4783	-73.2011	8738101	UNIVERSITY OF VERMONT & ST AGRIC COLLEGE	BURLINGTON	VT	BIOMED ENGR/COL ENGR/ENGR STA	54051704	UNITED STATES	N	2022-12-01 12:12:00	2024-11-30 12:11:00		394	Non-SBIR/STTR	2023	214414		NCI	137445	76969
1	Complement and Thrombosis in HIT	NHLBI	10528466	2022-11-16 12:11:00	PA-19-056	5R01HL151730-03	5	R01	HL	151730	3		KINDZELSKI, ANDREI L.	2020-12-15 12:12:00	2024-11-30 12:11:00	Hemostasis and Thrombosis Study Section. Committee was terminated on 11/30/2020. [HT]		6397915	AREPALLY, GOWTHAMI M	CINES, DOUGLAS BROCK;RAUOVA, LUBICA	4	INTERNAL MEDICINE/MEDICINE	44387793	TP7EK8DZV6N5	44387793	TP7EK8DZV6N5	US	36.0078	-78.9265	2221101	DUKE UNIVERSITY	DURHAM	NC	SCHOOLS OF MEDICINE	277054673	UNITED STATES	N	2022-12-01 12:12:00	2023-11-30 12:11:00		839	Non-SBIR/STTR	2023	595500		NHLBI	510762	84738
0	Mitochondrial fusion protein MFN2 prevents platelet death and dysfunction	NHLBI	10525224	2023-02-24 12:02:00	PA-18-484	5R01HL144957-05	5	R01	HL	144957	5		GOLDBERG, ILANA GRACE	2019-02-01 12:02:00	2023-11-30 12:11:00	Hemostasis and Thrombosis Study Section. Committee was terminated on 11/30/2020. [HT]		10427625	ROWLEY, JESSE	Not Applicable	1	INTERNAL MEDICINE/MEDICINE	9095365	LL8GLEVH6MG3	9095365	LL8GLEVH6MG3	US	40.7645	-111.85	514002	UNIVERSITY OF UTAH	SALT LAKE CITY	UT	SCHOOLS OF MEDICINE	841129049	UNITED STATES	N	2022-12-01 12:12:00	2023-11-30 12:11:00		839	Non-SBIR/STTR	2023	381250		NHLBI	250000	131250
1	Validation of a pediatric thrombosis risk assessment model and characterization of bleeding in hospitalized children through the Children's Hospital Acquired Thrombosis (CHAT) Consortium	NHLBI	10730124	2022-12-22 12:12:00	PA-21-268	7K23HL163330-02	7	K23	HL	163330	2		KINDZELSKI, ANDREI L.	2022-08-01 12:08:00	2027-07-30 12:07:00	NHLBI Mentored Patient-Oriented Research Study Section[MPOR(JA)]		11348767	JAFFRAY, JULIE ANN	Not Applicable	50	PEDIATRICS	804355790	UYTTZT6G9DT1	804355790	UYTTZT6G9DT1	US	32.877	-117.241	577507	UNIVERSITY OF CALIFORNIA, SAN DIEGO	LA JOLLA	CA	SCHOOLS OF MEDICINE	920930621	UNITED STATES	N	2022-11-16 12:11:00	2023-07-30 12:07:00		839	Other Research-Related	2022	171091		NHLBI	158599	12492
1	CCTN - EVALUATION OF THE PHARMACOKINETIC PROFILE, EFFECTS ON THE MECHANISMS	NICHD	10710521			275201200002I-P00009-27500005-1								2013-09-24 12:09:00	2023-09-30 12:09:00			12062832	ALLEN, ERIN	Not Applicable	4	Unavailable	803902113	CMKQYLSLNJG1	803902113	CMKQYLSLNJG1	US	35.9107	-78.8961	1501	HEALTH DECISIONS, INC.	MORRISVILLE	NC	Domestic For-Profits	275606950	UNITED STATES	N					R and D Contracts	2022	384020		NICHD
1	CENTRAL LABORATORY FOR PHARMACOKINETIC/PHARMACODYNAMIC EVALUATION OF LEVONORGESTREL BUTANOATE FOR FEMALE CONTRACEPTION	NICHD	10706286			75N94020D00016-P00001-759402100001-1								2021-02-09 12:02:00	2023-02-08 12:02:00			78052142	EDELMAN, ALISON	Not Applicable	1	Unavailable	96997515	NPSNT86JKN51	96997515	NPSNT86JKN51	US	45.4988	-122.686	6297007	OREGON HEALTH & SCIENCE UNIVERSITY	PORTLAND	OR	Domestic Higher Education	972393098	UNITED STATES	N					R and D Contracts	2022	30073		NICHD
1	Unraveling Cytotoxic and Thrombotic Signals in COVID-19	NHLBI	10706193			1ZIAHL006263-02	1	ZIA	HL	6263	2							78867602	KANTHI, YOGEN	Not Applicable		Unavailable									NATIONAL HEART, LUNG, AND BLOOD INSTITUTE			Unavailable		UNITED STATES	N					Intramural Research	2022	963672		NHLBI
1	Human Translational Studies of Vascular Thrombosis and Inflammation	NHLBI	10706192			1ZIAHL006262-02	1	ZIA	HL	6262	2							78867602	KANTHI, YOGEN	Not Applicable		Unavailable									NATIONAL HEART, LUNG, AND BLOOD INSTITUTE			Unavailable		UNITED STATES	N					Intramural Research	2022	963672		NHLBI
1	A Study to Evaluate the Effects of fixed dose Flavonoid Isoquercetin on thrombo-inflammatory biomarkers in subjects with stable Sickle Cell Disease	NHLBI	10706190			1ZIAHL006256-02	1	ZIA	HL	6256	2							16110019	SHET, ARUN	Not Applicable		Unavailable									NATIONAL HEART, LUNG, AND BLOOD INSTITUTE			Unavailable		UNITED STATES	N					Intramural Research	2022	556140		NHLBI
1	Venous Thrombosis Biomarkers in Sickle Cell Disease and Sickle Cell Trait	NHLBI	10706189			1ZIAHL006255-03	1	ZIA	HL	6255	3							16110019	SHET, ARUN	Not Applicable		Unavailable									NATIONAL HEART, LUNG, AND BLOOD INSTITUTE			Unavailable		UNITED STATES	N					Intramural Research	2022	202909		NHLBI
0	Human Specimen Collection to Support Basic and Clinical Research	NHLBI	10706185			1ZIAHL006241-04	1	ZIA	HL	6241	4							16110019	SHET, ARUN	Not Applicable		Unavailable									NATIONAL HEART, LUNG, AND BLOOD INSTITUTE			Unavailable		UNITED STATES	N					Intramural Research	2022	202909		NHLBI
0	Randomized comparison of the clinical Outcome of single versus Multiple Arterial grafts: Cognition (ROMA:Cog)	NINDS	10705904	2022-09-19 12:09:00	PA-21-071	3R01NS123639-02S1	3	R01	NS	123639	2	S1	CORRIVEAU, RODERICK A	2021-06-15 12:06:00	2026-06-30 12:06:00	Acute Neural Injury and Epilepsy Study Section[ANIE]		11309584	MASTERSON CREBER, RUTH MARIE	GAUDINO, MARIO FL;SWARTZ, RICHARD	13	OTHER HEALTH PROFESSIONS	621889815	QHF5ZZ114M72	621889815	QHF5ZZ114M72	US	40.8415	-73.9414	1833205	COLUMBIA UNIVERSITY HEALTH SCIENCES	NEW YORK	NY	SCHOOLS OF NURSING	100323725	UNITED STATES	N	2022-07-01 12:07:00	2023-06-30 12:06:00		853	Non-SBIR/STTR	2022	62510		NINDS	38000	24510
1	The Physiology Of Hypercortisolism	NIDDK	10700680			1ZIADK075121-07	1	ZIA	DK	75121	7							14759023	NIEMAN, LYNNETTE	Not Applicable		Unavailable									NATIONAL INSTITUTE OF DIABETES AND DIGESTIVE AND KIDNEY DISEASES			Unavailable		UNITED STATES	N					Intramural Research	2022	314770		NIDDK
1	Cardiovascular Genomics and Bioinformatics projects	NHLBI	10699727			1ZIAHL006170-10	1	ZIA	HL	6170	10							12000815	JOHNSON, ANDREW	Not Applicable		Unavailable									NATIONAL HEART, LUNG, AND BLOOD INSTITUTE			Unavailable		UNITED STATES	N					Intramural Research	2022	2064651		NHLBI
0	Genes associated with endocrine tumorigenesis	NIDDK	10697812			1ZIADK075035-14	1	ZIA	DK	75035	14							10272309	AGARWAL, SUNITA	Not Applicable		Unavailable									NATIONAL INSTITUTE OF DIABETES AND DIGESTIVE AND KIDNEY DISEASES			Unavailable		UNITED STATES	N					Intramural Research	2022	78445		NIDDK
1	Hyperparathyroidism -- Etiology, Diagnosis and Treatment	NIDDK	10697749			1ZIADK043006-46	1	ZIA	DK	43006	46							78847903	JHA, SMITA	Not Applicable		Unavailable									NATIONAL INSTITUTE OF DIABETES AND DIGESTIVE AND KIDNEY DISEASES			Unavailable		UNITED STATES	N					Intramural Research	2022	770175		NIDDK
0	Cellular and Molecular Consequences of SARS-CoV2 Infection in Pulmonary Vascular Endothelium	CLC	10692963			1ZIACL090064-03	1	ZIA	CL	90064	3							14747522	ELINOFF, JASON MATTHEW	Not Applicable		Unavailable									CLINICAL CENTER			Unavailable		UNITED STATES	N					Intramural Research	2022	0
0	Bone Marrow Histopathological Changes in Neoplastic and Non-Neoplastic Diseases	CLC	10692959			1ZIACL090027-13	1	ZIA	CL	90027	13							9414699	MARIC, IRINA	Not Applicable		Unavailable									CLINICAL CENTER			Unavailable		UNITED STATES	N					Intramural Research	2022	0
0	Randomized Comparison of the Clinical Outcome of Single Versus Multiple Arterial Grafts: Cognition (ROMA:Cog)	NINDS	10689518	2022-09-13 12:09:00	PA-21-268	7R01NS123639-02	7	R01	NS	123639	2		CORRIVEAU, RODERICK A	2021-06-15 12:06:00	2026-06-30 12:06:00	Acute Neural Injury and Epilepsy Study Section[ANIE]		11309584	MASTERSON CREBER, RUTH MARIE	GAUDINO, MARIO FL;SWARTZ, RICHARD	13	OTHER HEALTH PROFESSIONS	621889815	QHF5ZZ114M72	621889815	QHF5ZZ114M72	US	40.8415	-73.9414	1833205	COLUMBIA UNIVERSITY HEALTH SCIENCES	NEW YORK	NY	SCHOOLS OF NURSING	100323725	UNITED STATES	N	2022-07-01 12:07:00	2023-06-30 12:06:00		853	Non-SBIR/STTR	2022	839917		NIA	116335	24883
0	Randomized Comparison of the Clinical Outcome of Single Versus Multiple Arterial Grafts: Cognition (ROMA:Cog)	NINDS	10689518	2022-09-13 12:09:00	PA-21-268	7R01NS123639-02	7	R01	NS	123639	2		CORRIVEAU, RODERICK A	2021-06-15 12:06:00	2026-06-30 12:06:00	Acute Neural Injury and Epilepsy Study Section[ANIE]		11309584	MASTERSON CREBER, RUTH MARIE	GAUDINO, MARIO FL;SWARTZ, RICHARD	13	OTHER HEALTH PROFESSIONS	621889815	QHF5ZZ114M72	621889815	QHF5ZZ114M72	US	40.8415	-73.9414	1833205	COLUMBIA UNIVERSITY HEALTH SCIENCES	NEW YORK	NY	SCHOOLS OF NURSING	100323725	UNITED STATES	N	2022-07-01 12:07:00	2023-06-30 12:06:00		853	Non-SBIR/STTR	2022	839917		NINDS	575581	123118
1	Insights into Sickle Cell Trait and Sickle Cell Disease	NHGRI	10683832			1ZIAHG200394-09	1	ZIA	HG	200394	9							8257645	BONHAM, VENCE L	Not Applicable		Unavailable									NATIONAL HUMAN GENOME RESEARCH INSTITUTE			Unavailable		UNITED STATES	N					Intramural Research	2022	333423		NHGRI
0	Preclinical and Clinical Investigations of Severe Infection and Critical Illness	CLC	10683660			1ZIACL008060-20	1	ZIA	CL	8060	20							6569508	DANNER, ROBERT L	Not Applicable		Unavailable									CLINICAL CENTER			Unavailable		UNITED STATES	N					Intramural Research	2022	0
1	Targeted treatment of thrombotic occlusions using a dual-delivery microgel therapeutic	NHLBI	10672059	2022-08-08 12:08:00	PA-18-484	3R01HL146701-04S1	3	R01	HL	146701	4	S1	HILL-PRYOR, CRYSTAL DARLEANE-ROBIN	2019-08-15 12:08:00	2024-07-31 12:07:00	Hemostasis and Thrombosis Study Section. Committee was terminated on 11/30/2020. [HT]		9180346	BROWN, ASHLEY CARSON	Not Applicable		ENGINEERING (ALL TYPES)	42092122	U3NVH931QJJ3	42092122	U3NVH931QJJ3; XRPPWZ3TK937	US	35.7847	-78.6772	578204	NORTH CAROLINA STATE UNIVERSITY RALEIGH	RALEIGH	NC	BIOMED ENGR/COL ENGR/ENGR STA	276957514	UNITED STATES	N	2022-08-01 12:08:00	2023-07-31 12:07:00		839	Non-SBIR/STTR	2022	82593		NHLBI	57761	24832
0	CD11b: A Novel Alternate Receptor for CD154 during Alloimmunity	NIAID	10666184	2022-08-02 12:08:00	PA-19-056	3R01AI152516-03S1	3	R01	AI	152516	3	S1	KEHN, PATRICIA J.	2020-03-17 12:03:00	2025-02-28 12:02:00	Special Emphasis Panel[ZRG1-IMM-F(02)M]		8086114	FORD, MANDY L	Not Applicable	5	SURGERY	66469933	S352L5PJLMP8	66469933	S352L5PJLMP8	US	33.7912	-84.3249	2384501	EMORY UNIVERSITY	ATLANTA	GA	SCHOOLS OF MEDICINE	303221007	UNITED STATES	N	2022-03-01 12:03:00	2023-02-28 12:02:00		855	Non-SBIR/STTR	2022	45144		NIAID	30974	14170
1	FcRn-enabling strategies for improved thrombolytic therapy	NHLBI	10657848	2022-08-14 12:08:00	PA-20-188	4R00HL153696-03	4	R00	HL	153696	3		HILL-PRYOR, CRYSTAL DARLEANE-ROBIN	2022-09-01 12:09:00	2025-08-31 12:08:00	NSS		11980559	GLASSMAN, PATRICK MCKENNA	Not Applicable	2	PHARMACOLOGY	57123192	QD4MGHFDJKU1	57123192	QD4MGHFDJKU1	US	39.9803	-75.1571	8240301	TEMPLE UNIV OF THE COMMONWEALTH	PHILADELPHIA	PA	SCHOOLS OF PHARMACY	191226104	UNITED STATES	N	2022-09-01 12:09:00	2023-08-31 12:08:00		839	Non-SBIR/STTR	2022	249000		NHLBI	157098	91902
0	Augmentation of Tissue Perfusion with Ultrasound-mediated Cavitation	NHLBI	10650238	2022-08-06 12:08:00	PA-21-268	7R01HL130046-08	7	R01	HL	130046	8		HALLER, JOHN WAYNE	2016-04-12 12:04:00	2024-03-31 12:03:00	Special Emphasis Panel[ZRG1-SBIB-Q(03)M]		1866927	LINDNER, JONATHAN R	Not Applicable	5	INTERNAL MEDICINE/MEDICINE	65391526	JJG6HU8PA4S5	65391526	JJG6HU8PA4S5	US	38.0505	-78.5005	1526402	UNIVERSITY OF VIRGINIA	CHARLOTTESVILLE	VA	SCHOOLS OF MEDICINE	229044195	UNITED STATES	N	2022-08-06 12:08:00	2023-03-31 12:03:00		837	Non-SBIR/STTR	2022	512178		NHLBI	328252	183926
1	Development of Accurate and Interpretable Machine Learning Algorithms for their application in Medicine	NIBIB	10630752	2022-09-09 12:09:00	PA-20-272	3K08EB026500-03S1	3	K08	EB	26500	3	S1	GATLIN, TINA L.	2019-08-07 12:08:00	2023-06-30 12:06:00			10118960	VALDES, GILMER	Not Applicable	11	RADIATION-DIAGNOSTIC/ONCOLOGY	94878337	KMH5K9V7S518	94878337	KMH5K9V7S518	US	37.7674	-122.414	577508	UNIVERSITY OF CALIFORNIA, SAN FRANCISCO	SAN FRANCISCO	CA	SCHOOLS OF MEDICINE	941432510	UNITED STATES	N	2022-09-12 12:09:00	2023-06-30 12:06:00		286	Other Research-Related	2022	191970		NIBIB	177750	14220	Reg-CV
0	Southern California Network Clinical Center (Hub) for SIREN Emergency Care Clinical Trails	NINDS	10626189	2022-05-27 12:05:00	RFA-NS-16-016	3U24NS100685-05S1	3	U24	NS	100685	5	S1	MENDOZA-PUCCINI, MARIA CAROLINA	2017-07-15 12:07:00	2022-12-31 12:12:00	ZNS1-SRB-G(09)		9577368	STARKMAN, SIDNEY	SAVER, JEFFREY L		NEUROLOGY	92530369	RN64EPNH8JC6	92530369	RN64EPNH8JC6	US	34.0702	-118.451	577505	UNIVERSITY OF CALIFORNIA LOS ANGELES	LOS ANGELES	CA	SCHOOLS OF MEDICINE	900952000	UNITED STATES	N	2021-06-01 12:06:00	2022-12-31 12:12:00		853	Other Research-Related	2022	83229		NINDS	53352	29877
1	Understanding fibrin degradation by matrix metalloprotease-1 at the single molecule level	NIGMS	10624524	2022-07-14 12:07:00	PAR-18-714	3R15GM137295-01S1	3	R15	GM	137295	1	S1	GERSHENSON, ANNE	2020-04-01 12:04:00	2023-03-31 12:03:00	Macromolecular Structure and Function A Study Section[MSFA]		9462769	SARKAR, SUSANTA KUMAR	KLEIN, JUDITH	7	PHYSICS	10628170	JW2NGMP4NMA3	10628170	JW2NGMP4NMA3	US	39.7511	-105.222	130501	COLORADO SCHOOL OF MINES	GOLDEN	CO	SCHOOLS OF ARTS AND SCIENCES	804011887	UNITED STATES	N	2020-04-01 12:04:00	2023-03-31 12:03:00		859	Non-SBIR/STTR	2022	50141		NIA	33946	16195
1	OPA1 an Estrogen-Mediated Modulator of Platelet Hyperactivation	NHLBI	10614311	2022-09-14 12:09:00	PA-21-268	7R33HL141783-05	7	R33	HL	141783	5		PHILP, DEBORAH	2022-05-01 12:05:00	2024-03-31 12:03:00	ZHL1-CSR-I(F2)		1879680	ABEL, E DALE	RONDINA, MATTHEW THOMAS		INTERNAL MEDICINE/MEDICINE	92530369	RN64EPNH8JC6	92530369	RN64EPNH8JC6	US	34.0702	-118.451	577505	UNIVERSITY OF CALIFORNIA LOS ANGELES	LOS ANGELES	CA	SCHOOLS OF MEDICINE	900952000	UNITED STATES	N	2022-09-15 12:09:00	2024-03-31 12:03:00		839	Non-SBIR/STTR	2022	733453		NHLBI	1007819	146276
1	PHARMACOKINETIC/PHARMACODYNAMIC EVALUATION OF LEVONORGESTREL BUTANOATE FOR FEMALE CONTRACEPTION	NICHD	10610301			275201300021I-P00002-27500004-1								2018-09-28 12:09:00	2023-09-27 12:09:00			15718933	MICHAEL, CREININ	Not Applicable	4	Unavailable	47120084	TX2DAGQPENZ5	47120084	TX2DAGQPENZ5	US	38.5434	-121.729	577503	UNIVERSITY OF CALIFORNIA AT DAVIS	DAVIS	CA	Domestic Higher Education	956186153	UNITED STATES	N					R and D Contracts	2022	125855		NICHD
1	CCTN-PHARMACOKINETIC / PHARMACODYNAMIC EVALUATION OF LEVONORGESTREL BUTANOATE FOR FEMALE CONTRACEPTION	NICHD	10610300			275201300016I-P00002-27500004-1								2018-09-28 12:09:00	2023-09-27 12:09:00			15720743	TUROK, DAVID	Not Applicable	1	Unavailable	9095365	LL8GLEVH6MG3	9095365	LL8GLEVH6MG3	US	40.7645	-111.85	514002	UNIVERSITY OF UTAH	SALT LAKE CITY	UT	Domestic Higher Education	841129049	UNITED STATES	N					R and D Contracts	2022	148570		NICHD
1	Ambulatory cryocooling therapy device	NIAMS	10603705	2022-09-23 12:09:00	PA-21-259	1R44AR081321-01A1	1	R44	AR	81321	1	A1	WANG, XIBIN	2022-09-23 12:09:00	2023-07-31 12:07:00	Special Emphasis Panel[ZRG1 SBIB-W (12)]		8366436	SAVOY, STEVE MICHAEL	Not Applicable	35	Unavailable	100651798	K39ENMXNLA73	100651798	K39ENMXNLA73	US	30.215	-97.7118	10000781	NANOHMICS, INC.	AUSTIN	TX	Domestic For-Profits	787417510	UNITED STATES	N	2022-09-23 12:09:00	2023-07-31 12:07:00		846	SBIR/STTR	2022	258500		NIAMS	145351	96663
0	Ceragenin-based antimicrobial coating to tackle hemodialysis catheter-related infections.	NIDDK	10602612	2022-09-12 12:09:00	PA-21-259	1R43DK133005-01A1	1	R43	DK	133005	1	A1	GOSSETT, DANIEL ROBERT	2022-09-12 12:09:00	2025-08-31 12:08:00	Special Emphasis Panel[ZRG1 AIDC-V (13)]		12513746	BRUNNER, GLENN	Not Applicable	15	Unavailable	63409728	ZE5AN7PM3N39	63409728	ZE5AN7PM3N39	US	39.9969	-83.0301	10034836	N8 MEDICAL, INC.	Dublin	OH	Domestic For-Profits	43017	UNITED STATES	N	2022-09-12 12:09:00	2025-08-31 12:08:00		847	SBIR/STTR	2022	299155		NIDDK	208117	71467
1	Population-level Pulmonary Embolism Outcome Prediction with Imaging and Clinical Data: A Multi-Center Study	NHLBI	10598324	2022-09-13 12:09:00	PA-20-272	3R01HL155410-02S1	3	R01	HL	155410	2	S1	SHENOY, SIDDHARTH KAUP	2022-09-15 12:09:00	2023-07-31 12:07:00	Clinical Data Management and Analysis Study Section[CDMA]		6214883	LANGLOTZ, CURTIS P	Not Applicable	16	RADIATION-DIAGNOSTIC/ONCOLOGY	9214214	HJD6G4D6TJY5	9214214	HJD6G4D6TJY5	US	37.4269	-122.17	8046501	STANFORD UNIVERSITY	STANFORD	CA	SCHOOLS OF MEDICINE	943052004	UNITED STATES	N	2022-09-15 12:09:00	2023-07-31 12:07:00		838	Non-SBIR/STTR	2022	310600		OD	200000	110600
0	Ultrabright Plasmonic-Fluor Nanosensor-Enabled Noninvasive Management of Pediatric Nephrotic Syndrome	NIDDK	10593497	2022-09-06 12:09:00	PAR-20-140	1R21DK131557-01A1	1	R21	DK	131557	1	A1	MENDLEY, SUSAN RUTH	2022-09-06 12:09:00	2025-08-31 12:08:00	Pathobiology of Kidney Disease Study Section[PBKD]		10167358	CHEN, YING MAGGIE	SINGAMANENI, SRIKANTH	1	INTERNAL MEDICINE/MEDICINE	68552207	L6NFUM28LQM5	68552207	L6NFUM28LQM5	US	38.6644	-90.3238	9083901	WASHINGTON UNIVERSITY	SAINT LOUIS	MO	SCHOOLS OF MEDICINE	631304862	UNITED STATES	N	2022-09-06 12:09:00	2025-08-31 12:08:00		847	Non-SBIR/STTR	2022	235750		NIDDK	150000	85750
1	Proteolytic Pathways in Venous Thrombus Resolution	VA	10768554	2024-05-29 12:05:00	BX-21-001	5I01BX001921-11	5	I01	BX	1921	11			2013-07-01 12:07:00	2025-12-31 12:12:00	ZRD1-HEMA-G(01)1		7040487	ANTALIS, TONI M	Not Applicable	7	Unavailable	796532609	V9MWEH97UJB6	796532609	V9MWEH97UJB6	US	39.2893	-76.6238	481039	BALTIMORE VA MEDICAL CENTER	BALTIMORE	MD	Independent Hospitals	212011524	UNITED STATES	N	2024-01-01 12:01:00	2024-12-31 12:12:00		999	Non-SBIR/STTR	2024
1	Proteolytic Pathways in Venous Thrombus Resolution	VA	10549748	2023-01-25 12:01:00	BX-21-001	5I01BX001921-10	5	I01	BX	1921	10			2013-07-01 12:07:00	2025-12-31 12:12:00	ZRD1-HEMA-G(01)1		7040487	ANTALIS, TONI M	Not Applicable	7	Unavailable	796532609	V9MWEH97UJB6	796532609	V9MWEH97UJB6	US	39.2893	-76.6238	481039	BALTIMORE VA MEDICAL CENTER	BALTIMORE	MD	Independent Hospitals	212011524	UNITED STATES	N	2023-01-01 12:01:00	2023-12-31 12:12:00		999	Non-SBIR/STTR	2023
1	Proteolytic Pathways in Venous Thrombus Resolution	VA	10369353	2022-01-11 12:01:00	BX-21-001	2I01BX001921-09	2	I01	BX	1921	9			2013-07-01 12:07:00	2025-12-31 12:12:00	Special Emphasis Panel[ZRD1 HEMA-G (01)]		7040487	ANTALIS, TONI M	Not Applicable	7	Unavailable	796532609	V9MWEH97UJB6	796532609	V9MWEH97UJB6	US	39.2893	-76.6238	481039	BALTIMORE VA MEDICAL CENTER	BALTIMORE	MD	Independent Hospitals	212011524	UNITED STATES	N	2022-01-01 12:01:00	2022-12-31 12:12:00		999	Non-SBIR/STTR	2022
1	Proteolytic Pathways in Venous Thrombus Resolution	VA	10045557	2021-05-27 12:05:00	BX-17-001	5I01BX001921-08	5	I01	BX	1921	8			2013-07-01 12:07:00	2021-09-30 12:09:00	Hematology[HEMA]		7040487	ANTALIS, TONI M	Not Applicable	7	Unavailable	796532609	V9MWEH97UJB6	796532609	V9MWEH97UJB6	US	39.2893	-76.6238	481039	BALTIMORE VA MEDICAL CENTER	BALTIMORE	MD	Independent Hospitals	212011524	UNITED STATES	N	2020-10-01 12:10:00	2021-09-30 12:09:00		999	Non-SBIR/STTR	2021
1	Proteolytic Pathways in Venous Thrombus Resolution	VA	9815413	2019-10-22 12:10:00	BX-17-001	5I01BX001921-07	5	I01	BX	1921	7			2013-07-01 12:07:00	2021-09-30 12:09:00	Hematology[HEMA]		7040487	ANTALIS, TONI M	Not Applicable	7	Unavailable	796532609	V9MWEH97UJB6	796532609	V9MWEH97UJB6	US	39.2893	-76.6238	481039	BALTIMORE VA MEDICAL CENTER	BALTIMORE	MD	Independent Hospitals	212011524	UNITED STATES	N	2019-10-01 12:10:00	2020-09-30 12:09:00		999	Non-SBIR/STTR	2020
1	Proteolytic Pathways in Venous Thrombus Resolution	VA	9591267	2018-10-31 12:10:00	BX-17-001	5I01BX001921-06	5	I01	BX	1921	6			2013-07-01 12:07:00	2021-09-30 12:09:00	Hematology[HEMA]		7040487	ANTALIS, TONI M	Not Applicable	7	Unavailable	796532609	V9MWEH97UJB6	796532609	V9MWEH97UJB6	US	39.2893	-76.6238	481039	BALTIMORE VA MEDICAL CENTER	BALTIMORE	MD	Independent Hospitals	212011524	UNITED STATES	N	2018-10-01 12:10:00	2019-09-30 12:09:00		999	Non-SBIR/STTR	2019
1	Proteolytic Pathways in Venous Thrombus Resolution	VA	9448721	2017-10-25 12:10:00	BX-17-001	2I01BX001921-05A1	2	I01	BX	1921	5	A1		2013-07-01 12:07:00	2021-09-30 12:09:00	Hematology[HEMA]		7040487	ANTALIS, TONI M	Not Applicable	7	Unavailable	796532609	V9MWEH97UJB6	796532609	V9MWEH97UJB6	US	39.2893	-76.6238	481039	BALTIMORE VA MEDICAL CENTER	BALTIMORE	MD	Independent Hospitals	212011524	UNITED STATES	N	2017-10-01 12:10:00	2018-09-30 12:09:00		999	Non-SBIR/STTR	2018
1	Proteolytic Pathways in Thrombus Resolution	VA	8974300	2016-08-25 12:08:00	BX-12-001	5I01BX001921-04	5	I01	BX	1921	4			2013-07-01 12:07:00	2017-06-30 12:06:00	Hematology[HEMA]		7040487	ANTALIS, TONI M	Not Applicable	7	Unavailable	796532609	V9MWEH97UJB6	796532609	V9MWEH97UJB6	US	39.2893	-76.6238	481039	BALTIMORE VA MEDICAL CENTER	BALTIMORE	MD	Independent Hospitals	212011524	UNITED STATES	N	2016-07-01 12:07:00	2017-06-30 12:06:00		999	Non-SBIR/STTR	2016
1	Proteolytic Pathways in Thrombus Resolution	VA	8803344	2014-11-21 12:11:00	BX-12-001	5I01BX001921-03	5	I01	BX	1921	3			2013-07-01 12:07:00	2017-06-30 12:06:00	Hematology[HEMA]		7040487	ANTALIS, TONI M	Not Applicable	7	Unavailable	796532609	V9MWEH97UJB6	796532609	V9MWEH97UJB6	US	39.2893	-76.6238	481039	BALTIMORE VA MEDICAL CENTER	BALTIMORE	MD	Independent Hospitals	212011524	UNITED STATES	N	2015-07-01 12:07:00	2016-06-30 12:06:00		999	Non-SBIR/STTR	2015
0	SCH: AI-DOCTOR COLLABORATIVE MEDICAL DIAGNOSIS	NCI	10592801	2022-08-22 12:08:00	PAR-22-001	1R01CA277739-01	1	R01	CA	277739	1		HOROWITZ, TODD S	2022-08-22 12:08:00	2026-07-31 12:07:00	Special Emphasis Panel[ZRG1 VH-N (50)]		15337056	NGUYEN, HIEN VAN	Not Applicable	18	ENGINEERING (ALL TYPES)	36837920	QKWEF8XLMTT3	36837920	QKWEF8XLMTT3	US	29.7181	-95.3365	1449402	UNIVERSITY OF HOUSTON	HOUSTON	TX	BIOMED ENGR/COL ENGR/ENGR STA	772042610	UNITED STATES	N	2022-08-22 12:08:00	2023-07-31 12:07:00		393	Non-SBIR/STTR	2022	269131		NCI	84782	34349
1	SCH: AI-DOCTOR COLLABORATIVE MEDICAL DIAGNOSIS	NCI	10592801	2022-08-22 12:08:00	PAR-22-001	1R01CA277739-01	1	R01	CA	277739	1		HOROWITZ, TODD S	2022-08-22 12:08:00	2026-07-31 12:07:00	Special Emphasis Panel[ZRG1 VH-N (50)]		15337056	NGUYEN, HIEN VAN	Not Applicable	18	ENGINEERING (ALL TYPES)	36837920	QKWEF8XLMTT3	36837920	QKWEF8XLMTT3	US	29.7181	-95.3365	1449402	UNIVERSITY OF HOUSTON	HOUSTON	TX	BIOMED ENGR/COL ENGR/ENGR STA	772042610	UNITED STATES	N	2022-08-22 12:08:00	2023-07-31 12:07:00		393	Non-SBIR/STTR	2022	269131		OD	106750	43250
0	A Phenome-Wide Association Study to Identify and Characterize Phenotypic Effects of Lp(a)	NHLBI	10552954	2022-03-18 12:03:00	PA-19-188	3F32HL149256-01A1S2	3	F32	HL	149256	1	A1S2	PURKISER, KEVIN	2020-07-06 12:07:00	2022-01-05 12:01:00	Special Emphasis Panel[ZRG1-F18-Z(20)L]		14737388	LEE, MOA PARK	Not Applicable		PUBLIC HEALTH & PREV MEDICINE	608195277	D3LHU66KBLD5	608195277	D3LHU66KBLD5	US	35.9316	-79.0574	578206	UNIV OF NORTH CAROLINA CHAPEL HILL	CHAPEL HILL	NC	SCHOOLS OF PUBLIC HEALTH	275995023	UNITED STATES	N	2021-10-04 12:10:00	2022-01-05 12:01:00		837	Training, Individual	2022	2500		NHLBI	2500	0
0	Using genomics and functional biology to understand fibrinogen and its effect on thrombotic and atherosclerotic outcomes	NHLBI	10552952	2022-01-31 12:01:00	PA-18-484	3R01HL141291-04S1	3	R01	HL	141291	4	S1	NEIDERT, LESLIE EAVES	2019-02-01 12:02:00	2024-01-31 12:01:00	Cancer, Heart, and Sleep Epidemiology B Study Section[CHSB]		7850625	MORRISON, ALANNA C	WOLBERG, ALISA S.	18	PUBLIC HEALTH & PREV MEDICINE	800771594	ZUFBNVZ587D4	800771594	ZUFBNVZ587D4	US	29.703	-95.4033	578417	UNIVERSITY OF TEXAS HLTH SCI CTR HOUSTON	HOUSTON	TX	SCHOOLS OF PUBLIC HEALTH	770305400	UNITED STATES	N	2022-02-01 12:02:00	2024-01-31 12:01:00		839	Non-SBIR/STTR	2022	72061		NHLBI	48737	23324
1	A Novel Catheter for Thrombolytic Drug Infusion Therapy to treat Pulmonary Embolism	NHLBI	10547235	2022-09-08 12:09:00	PA-21-259	1R43HL164224-01A1	1	R43	HL	164224	1	A1	XIAO, LEI	2022-09-10 12:09:00	2023-08-31 12:08:00	Special Emphasis Panel[ZRG1 SBIB-W (12)]		78345882	PANIAN, TYLER	Not Applicable	6	Unavailable	101167396	LCU4F4G1X8W1	101167396	LCU4F4G1X8W1	US	41.8022	-88.0694	10066586	ONTOGEN MEDTECH LLC	LISLE	IL	Domestic For-Profits	605324374	UNITED STATES	N	2022-09-10 12:09:00	2023-08-31 12:08:00		838	SBIR/STTR	2022	258793		NHLBI	179158	62705
1	Improved Treatment of Vertebral Compression Fractures for Elderly Patients Using an Image-Guided, Percutaneous Delivery of a Novel Bone Adhesive	NIA	10547209	2022-08-12 12:08:00	PA-21-259	1R43AG079741-01A1	1	R43	AG	79741	1	A1	FOX, JENNIFER THERESA	2022-08-15 12:08:00	2023-07-31 12:07:00	Special Emphasis Panel[ZRG1 MOSS-D (10)]		14242714	HESS, BRIAN	Not Applicable	3	Unavailable	68750201	ZBTLVWJKASA8	68750201	ZBTLVWJKASA8	US	42.3442	-71.0301	10038603	REVBIO, INC.	Lowell	MA	Domestic For-Profits	18543643	UNITED STATES	N	2022-08-15 12:08:00	2023-07-31 12:07:00		866	SBIR/STTR	2022	375000		NIA	250334	100134
1	Links between Cardiovascular disease, Lung disease, and Obstructive sleep apnea in HIV: Understanding complex patients	NHLBI	10546249	2022-08-11 12:08:00	PA-20-185	2R01HL126538-04	2	R01	HL	126538	4		ZOU, SHIMIAN	2014-09-12 12:09:00	2026-06-30 12:06:00	HIV Comorbidities and Clinical Studies Study Section[HCCS]		8232221	CRANE, HEIDI M.	CROTHERS, KRISTINA ANNE;DELANEY, JOSEPH AUSTIN	7	INTERNAL MEDICINE/MEDICINE	605799469	HD1WMN6945W6	605799469	HD1WMN6945W6	US	47.6603	-122.315	9087701	UNIVERSITY OF WASHINGTON	SEATTLE	WA	SCHOOLS OF MEDICINE	981959472	UNITED STATES	N	2022-08-15 12:08:00	2023-06-30 12:06:00		839	Non-SBIR/STTR	2022	739732		NHLBI	539896	199836
0	Machine Learning Inspired Physical Models in Organs	NHLBI	10544288	2022-08-18 12:08:00	PA-21-052	5F31HL160164-02	5	F31	HL	160164	2		MEADOWS, TAWANNA	2021-09-01 12:09:00	2024-08-31 12:08:00	Special Emphasis Panel[ZRG1-F15-P(20)L]		77875445	TZOLOVA, BILYANA	Not Applicable	9	BIOSTATISTICS & OTHER MATH SCI	50299031	K51LECU1G8N3	50299031	K51LECU1G8N3	US	29.7172	-95.4028	9291001	RICE UNIVERSITY	HOUSTON	TX	BIOMED ENGR/COL ENGR/ENGR STA	770051827	UNITED STATES	N	2022-09-01 12:09:00	2023-08-31 12:08:00		837	Training, Individual	2022	46752		NHLBI	46752	0
1	Determining the Platelet Signaling Pathway(s) Critical in Venous Thrombosis Pathogenesis" it might change in the process of editing	NHLBI	10540297	2022-01-21 12:01:00	PA-19-196	5F31HL154562-02	5	F31	HL	154562	2		HILL-PRYOR, CRYSTAL DARLEANE-ROBIN	2021-02-01 12:02:00	2022-12-31 12:12:00	Special Emphasis Panel[ZRG1-F10C-N(20)L]		14842846	MWIZA, JEAN MARIE NIYITEGEKA	Not Applicable		PATHOLOGY	608195277	D3LHU66KBLD5	608195277	D3LHU66KBLD5	US	35.9316	-79.0574	578206	UNIV OF NORTH CAROLINA CHAPEL HILL	CHAPEL HILL	NC	SCHOOLS OF MEDICINE	275995023	UNITED STATES	N	2022-02-01 12:02:00	2022-12-31 12:12:00		839	Training, Individual	2022	29432		NHLBI	29432	0
0	Pathogenesis of myalgia and fatigue after SARS-CoV-2 infection	NIAMS	10538877	2022-09-22 12:09:00	PA-20-195	1R21AR081655-01	1	R21	AR	81655	1		CARIFI, EMILY FORAN	2022-09-23 12:09:00	2024-08-31 12:08:00	Special Emphasis Panel[ZRG1 MOSS-C (02)]		7891716	ZHOU, LAN	HOMMA, SACHIKO	7	NEUROLOGY	604483045	FBYMGMHW4X95	604483045	FBYMGMHW4X95	US	42.3364	-71.071	894901	BOSTON UNIVERSITY MEDICAL CAMPUS	BOSTON	MA	SCHOOLS OF MEDICINE	21182340	UNITED STATES	N	2022-09-23 12:09:00	2023-08-31 12:08:00		846	Non-SBIR/STTR	2022	270903		NIAMS	192656	78247
0	Investigating the role of apoptosis regulation in cancer therapy-induced vascular toxicities	NCI	10537996	2022-09-06 12:09:00	PA-21-052	1F31CA275321-01	1	F31	CA	275321	1		GHOSH, SANGEETA AHUJA	2022-12-01 12:12:00	2025-11-30 12:11:00	Special Emphasis Panel[ZRG1 F10C-C (20)]		16033408	FLORIDO, MARY HEATHER CELINE	Not Applicable	7	PUBLIC HEALTH & PREV MEDICINE	149617367	UNVDZNFA8R29	149617367	UNVDZNFA8R29	US	42.3353	-71.1028	3212904	HARVARD SCHOOL OF PUBLIC HEALTH	BOSTON	MA	SCHOOLS OF PUBLIC HEALTH	21156028	UNITED STATES	N	2022-12-01 12:12:00	2023-11-30 12:11:00		398	Training, Individual	2022	38935		NCI	38935	0
0	2022 Midwest Platelet Conference	NHLBI	10536072	2022-07-27 12:07:00	PA-21-151	1R13HL165824-01	1	R13	HL	165824	1		KINDZELSKI, ANDREI L.	2022-08-01 12:08:00	2023-07-31 12:07:00	Special Emphasis Panel[ZHL1 CSR-B (M2)]		6664603	HOLINSTAT, MICHAEL ALLAN	Not Applicable	6	PHARMACOLOGY	73133571	GNJ7BBP73WE9	73133571	GNJ7BBP73WE9	US	42.2755	-83.743	1506502	UNIVERSITY OF MICHIGAN AT ANN ARBOR	ANN ARBOR	MI	SCHOOLS OF MEDICINE	481091276	UNITED STATES	N	2022-08-01 12:08:00	2023-07-31 12:07:00		839	Other Research-Related	2022	10000		NHLBI	10000	0
1	Nudging Provider Adoption of Clinical Decision Support	NHLBI	10532266	2022-04-18 12:04:00	PA-21-268	7K23HL145114-04	7	K23	HL	145114	4		SUTLIFF, ROY L	2018-12-15 12:12:00	2023-11-30 12:11:00	NHLBI Mentored Patient-Oriented Research Study Section[MPOR(OA)]		12661630	RICHARDSON, SAFIYA	Not Applicable	12	INTERNAL MEDICINE/MEDICINE	121911077	M5SZJ6VHUHN8	121911077	M5SZJ6VHUHN8	US	40.6699	-73.9744	5998304	NEW YORK UNIVERSITY SCHOOL OF MEDICINE	NEW YORK	NY	SCHOOLS OF MEDICINE	10016	UNITED STATES	N	2022-04-18 12:04:00	2022-11-30 12:11:00		838	Other Research-Related	2022	173528		NHLBI	160950	12578
1	Targeted treatment of thrombotic occlusions using a dual-delivery microgel therapeutic	NHLBI	10530989	2022-02-14 12:02:00	PA-21-071	3R01HL146701-03S1	3	R01	HL	146701	3	S1	HILL-PRYOR, CRYSTAL DARLEANE-ROBIN	2022-03-01 12:03:00	2024-07-31 12:07:00			9180346	BROWN, ASHLEY CARSON	Not Applicable		ENGINEERING (ALL TYPES)	42092122	U3NVH931QJJ3	42092122	U3NVH931QJJ3; XRPPWZ3TK937	US	35.7847	-78.6772	578204	NORTH CAROLINA STATE UNIVERSITY RALEIGH	RALEIGH	NC	BIOMED ENGR/COL ENGR/ENGR STA	276957514	UNITED STATES	N	2022-03-01 12:03:00	2022-07-31 12:07:00		839	Non-SBIR/STTR	2022	37960		NHLBI	26400	11560
0	Heart-platelet crosstalk: JNK, AF, and thrombogenesis	NHLBI	10525312	2022-02-05 12:02:00	PA-21-268	7R01HL146744-04	7	R01	HL	146744	4		BALIJEPALLI, RAVI C.	2021-11-13 12:11:00	2025-02-28 12:02:00	Special Emphasis Panel[ZRG1-CVRS-K(02)]		10832361	AI, XUN	Not Applicable	3	PHYSIOLOGY	832127323	DLWBSLWAJWR1	832127323	DLWBSLWAJWR1	US	39.9996	-83.0331	6218701	OHIO STATE UNIVERSITY	COLUMBUS	OH	SCHOOLS OF MEDICINE	432101016	UNITED STATES	N	2022-02-05 12:02:00	2025-02-28 12:02:00		837	Non-SBIR/STTR	2022	562807		NHLBI	390985	171822
1	Engineered microsystems to assess endothelial contribution to myeloproliferative neoplasm thrombosis	NHLBI	10524961	2022-07-29 12:07:00	PA-20-203	1K08HL159289-01A1	1	K08	HL	159289	1	A1	PHILP, DEBORAH	2022-08-01 12:08:00	2027-07-31 12:07:00	NHLBI Mentored Clinical and Basic Science Study Section[MCBS (MA)]		8055823	BECKMAN, JOAN DENISE	Not Applicable	5	INTERNAL MEDICINE/MEDICINE	555917996	KABJZBBJ4B54	555917996	KABJZBBJ4B54	US	44.9751	-93.227	1450402	UNIVERSITY OF MINNESOTA	MINNEAPOLIS	MN	SCHOOLS OF MEDICINE	554552070	UNITED STATES	N	2022-08-01 12:08:00	2023-07-31 12:07:00		839	Other Research-Related	2022	171180		NHLBI	158500	12680
0	Molecular Mechanisms and Applications of Novel ER/GPER-selective Ligands	NCI	10521965	2022-08-23 12:08:00	PA-20-185	2R01CA194496-06	2	R01	CA	194496	6		FU, YALI	2016-09-07 12:09:00	2027-08-31 12:08:00	Drug Discovery and Molecular Pharmacology Study Section[DMP]		6319575	PROSSNITZ, ERIC R	ARTERBURN, JEFFREY B	1	INTERNAL MEDICINE/MEDICINE	829868723	G389MFAYJNG9	829868723	G389MFAYJNG9	US	35.091	-106.618	10021612	UNIVERSITY OF NEW MEXICO HEALTH SCIS CTR	ALBUQUERQUE	NM	SCHOOLS OF MEDICINE	871310001	UNITED STATES	N	2022-09-01 12:09:00	2023-08-31 12:08:00		395	Non-SBIR/STTR	2022	525537		NCI	422288	103249
0	Small molecule inhibitor of CD40 signaling for the control of inflammatory bowel disease	NIDDK	10521673	2022-07-28 12:07:00	PAR-19-294	1R01DK133903-01	1	R01	DK	133903	1		PERRIN, PETER J	2022-08-01 12:08:00	2027-05-31 12:05:00	Special Emphasis Panel[ZRG1 EMNR-H (50)]		1889220	SUBAUSTE, CARLOS S	Not Applicable	11	INTERNAL MEDICINE/MEDICINE	77758407	HJMKEF7EJW69	77758407	HJMKEF7EJW69	US	41.5027	-81.6073	218601	CASE WESTERN RESERVE UNIVERSITY	CLEVELAND	OH	SCHOOLS OF MEDICINE	441061712	UNITED STATES	N	2022-08-01 12:08:00	2023-05-31 12:05:00		847	Non-SBIR/STTR	2022	354200		NIDDK	220000	134200
0	Randomized Trial of Assisted Ambulation to Improve Health Outcomes for Older Medical Inpatients	NIA	10519792	2022-08-01 12:08:00	PA-20-183	1R01AG073278-01A1	1	R01	AG	73278	1	A1	RADZISZEWSKA, BARBARA	2022-08-01 12:08:00	2027-06-30 12:06:00	Interdisciplinary Clinical Care in Specialty Care Settings Study Section[ICSC]		7739147	ROTHBERG, MICHAEL B	Not Applicable	11	INTERNAL MEDICINE/MEDICINE	135781701	M5QFLTCTSQN6	135781701	M5QFLTCTSQN6	US	41.5027	-81.6221	10000858	CLEVELAND CLINIC LERNER COM-CWRU	CLEVELAND	OH	SCHOOLS OF MEDICINE	441950001	UNITED STATES	N	2022-08-01 12:08:00	2023-06-30 12:06:00		866	Non-SBIR/STTR	2022	1059129		NIA	704864	354265
0	Point of Care Lung CT for Patients with Acute Respiratory Failure	NHLBI	10518890	2022-06-01 12:06:00	PA-20-262	4R44HL158452-02	4	R44	HL	158452	2		ZHOU, GUOFEI	2021-09-17 12:09:00	2024-05-31 12:05:00	Special Emphasis Panel[ZRG1-SBIB-T(10)B]		10609504	VANKAMPEN, WILLIAM CHARLES	Not Applicable	6	Unavailable	79255809	JCSDKERFA943	79255809	JCSDKERFA943	US	42.2409	-83.7194	10036206	XORAN TECHNOLOGIES, LLC	ANN ARBOR	MI	Domestic For-Profits	481087936	UNITED STATES	N	2022-06-01 12:06:00	2023-05-31 12:05:00		838	SBIR/STTR	2022	971120		NHLBI	677595	230002
0	Sarcopenia as a Preoperative Risk Stratification Tool Among Older Adults with Inflammatory Bowel Disease	NIA	10518524	2022-08-24 12:08:00	RFA-AG-22-027	1R03AG078927-01	1	R03	AG	78927	1		ELDADAH, BASIL A	2022-09-01 12:09:00	2024-05-31 12:05:00	Special Emphasis Panel[ZAG1 ZIJ-3 (M1)]		15590579	FAYE, ADAM SCOTTE	Not Applicable	12	INTERNAL MEDICINE/MEDICINE	121911077	M5SZJ6VHUHN8	121911077	M5SZJ6VHUHN8	US	40.6699	-73.9744	5998304	NEW YORK UNIVERSITY SCHOOL OF MEDICINE	NEW YORK	NY	SCHOOLS OF MEDICINE	10016	UNITED STATES	N	2022-09-01 12:09:00	2023-05-31 12:05:00		866	Non-SBIR/STTR	2022	169500		NIA	100000	69500
0	The role of contact pathway factors in mechanical circulation	NHLBI	10518491	2022-06-13 12:06:00	PA-20-185	1R01HL160582-01A1	1	R01	HL	160582	1	A1	GOLDBERG, ILANA GRACE	2022-07-01 12:07:00	2026-06-30 12:06:00	Hemostasis, Thrombosis, Blood Cells and Transfusion Study Section[HTBT]		6063546	PALUMBO, JOSEPH S.	MORALES, DAVID L	1	Unavailable	71284913	JZD1HLM2ZU83	71284913	JZD1HLM2ZU83	US	39.1407	-84.501	615001	CINCINNATI CHILDRENS HOSP MED CTR	CINCINNATI	OH	Independent Hospitals	452293039	UNITED STATES	N	2022-07-01 12:07:00	2023-06-30 12:06:00		839	Non-SBIR/STTR	2022	562539		NHLBI	353798	208741
0	Reprogramming PDAC Stroma by Targeting Coagulation in the Tumor Microenvironment	NCI	10517972	2022-08-10 12:08:00	RFA-CA-21-041	1U01CA274304-01	1	U01	CA	274304	1		NOTHWEHR, STEVEN F	2022-09-01 12:09:00	2027-08-31 12:08:00	Special Emphasis Panel[ZCA1 SRB-K (M1)]		8525980	HAN, BUMSOO	FISHEL, MELISSA L.;FLICK, MATTHEW J.	4	ENGINEERING (ALL TYPES)	72051394	YRXVL4JYCEF5	72051394	YRXVL4JYCEF5	US	40.4187	-86.9104	1481402	PURDUE UNIVERSITY	WEST LAFAYETTE	IN	BIOMED ENGR/COL ENGR/ENGR STA	47906	UNITED STATES	N	2022-09-01 12:09:00	2023-08-31 12:08:00		353	Non-SBIR/STTR	2022	956721		NCI	808727	147994
0	Smart Aspiration Catheter Based on Fiber Optic Pressure Sensing for Mechanical Thrombectomy in Stroke	NHLBI	10514898	2022-08-09 12:08:00	PAR-21-155	1R15HL161680-01A1	1	R15	HL	161680	1	A1	HALLER, JOHN WAYNE	2022-09-01 12:09:00	2025-08-31 12:08:00	Bioengineering, Technology and Surgical Sciences Study Section[BTSS]		15363764	ZHENG, YIHAO	LIU, YUXIANG	2	ENGINEERING (ALL TYPES)	41508581	HJNQME41NBU4	41508581	HJNQME41NBU4	US	42.274	-71.8067	9374601	WORCESTER POLYTECHNIC INSTITUTE	WORCESTER	MA	BIOMED ENGR/COL ENGR/ENGR STA	16092247	UNITED STATES	N	2022-09-01 12:09:00	2025-08-31 12:08:00		837	Non-SBIR/STTR	2022	460088		NHLBI	358409	101679
0	Rapidly healing flow diverters using magnetic cell targeting for intracranial aneurysm treatment	NINDS	10508348	2022-05-26 12:05:00	PA-21-219	1R21NS128199-01	1	R21	NS	128199	1		KOENIG, JAMES I	2022-06-01 12:06:00	2024-05-31 12:05:00	Bioengineering, Technology and Surgical Sciences Study Section[BTSS]		12180801	TEFFT, BRANDON J	KADIRVEL, RAMANATHAN	4	ENGINEERING (ALL TYPES)	937639060	E8VWJXMMUQ67	937639060	E8VWJXMMUQ67	US	43.0457	-88.0204	46001	MEDICAL COLLEGE OF WISCONSIN	MILWAUKEE	WI	SCHOOLS OF MEDICINE	532263548	UNITED STATES	N	2022-06-01 12:06:00	2023-05-31 12:05:00		853	Non-SBIR/STTR	2022	209984		NINDS	144337	65647
1	Wearable, Graphene-based Flexible Sensors for Chronic Monitoring of Venous Thromboembolism for High-Risk Patients	NHLBI	10505269	2022-09-08 12:09:00	RFA-HL-20-024	4R33HL154215-03	4	R33	HL	154215	3		KINDZELSKI, ANDREI L.	2022-09-15 12:09:00	2023-07-31 12:07:00	ZHL1-CSR-O(M1)		10335367	BAGWELL, ROGER BROOKS	Not Applicable	15	Unavailable	791379030	VG84D4KN5LR5	791379030	VG84D4KN5LR5	US	40.8861	-77.7761	10013439	ACTUATED MEDICAL, INC.	BELLEFONTE	PA	Domestic For-Profits	168238445	UNITED STATES	N	2022-09-15 12:09:00	2023-07-31 12:07:00		839	Non-SBIR/STTR	2022	396106		NHLBI	282562	113544
1	Classification and Prognostication in Pulmonary Thromboembolism Using Computed Tomography Image Analytics	NHLBI	10502716	2022-08-29 12:08:00	PA-20-185	1R01HL164717-01	1	R01	HL	164717	1		XIAO, LEI	2022-09-01 12:09:00	2027-06-30 12:06:00	Clinical Translational Imaging Science Study Section[CTIS]		3124347	RAHAGHI, FARBOD NICHOLAS	Not Applicable	7	Unavailable	30811269	QN6MS4VN7BD1	30811269	QN6MS4VN7BD1	US	42.3361	-71.1075	1080401	BRIGHAM AND WOMEN'S HOSPITAL	BOSTON	MA	Independent Hospitals	21156110	UNITED STATES	N	2022-09-01 12:09:00	2023-06-30 12:06:00		838	Non-SBIR/STTR	2022	768679		NHLBI	506754	261925
0	A multicenter pragmatic randomized trial evaluating effectiveness and safety of outpatient Foley catheter for cervical ripening in nulliparous women: a Type 1 hybrid effectiveness-implementation study	NICHD	10499669	2022-09-16 12:09:00	PA-20-183	1R01HD109229-01	1	R01	HD	109229	1		LONGO, MONICA	2022-09-21 12:09:00	2027-06-30 12:06:00	Health Services: Quality and Effectiveness Study Section[HSQE]		10924935	LEVINE, LISA DANIELLE	CAHILL, ALISON G	3	OBSTETRICS & GYNECOLOGY	42250712	GM1XX56LEP58	42250712	GM1XX56LEP58	US	39.9535	-75.194	6463801	UNIVERSITY OF PENNSYLVANIA	PHILADELPHIA	PA	SCHOOLS OF MEDICINE	191046205	UNITED STATES	N	2022-09-21 12:09:00	2023-06-30 12:06:00		865	Non-SBIR/STTR	2022	727855		NICHD	585128	142727
1	Sulfated Poly-Amido-Saccharide (sulPAS) Biomaterials as Anticoagulants	NHLBI	10499604	2022-06-17 12:06:00	PA-20-185	1R01HL164650-01	1	R01	HL	164650	1		AGRAWAL, NITIN	2022-07-01 12:07:00	2026-06-30 12:06:00	Biomaterials and Biointerfaces Study Section[BMBI]		1858385	GRINSTAFF, MARK W.	CHAIKOF, ELLIOT	7	CHEMISTRY	49435266	THL6A6JLE1S7	49435266	THL6A6JLE1S7	US	42.3496	-71.0997	10001093	BOSTON UNIVERSITY (CHARLES RIVER CAMPUS)	BOSTON	MA	SCHOOLS OF ARTS AND SCIENCES	22151390	UNITED STATES	N	2022-07-01 12:07:00	2023-06-30 12:06:00		839	Non-SBIR/STTR	2022	553824		NHLBI	423416	130408
0	Use and outcomes of anticoagulants for the treatment and prevention of thrombosis among hospitalized patients	NHLBI	10496882	2022-07-08 12:07:00	PA-20-272	3K24HL141354-05S1	3	K24	HL	141354	5	S1	MONDORO, TRACI	2018-07-01 12:07:00	2024-06-30 12:06:00	NHLBI Mentored Patient-Oriented Research Study Section[MPOR(JA)]		7586605	FANG, MARGARET C.	Not Applicable	11	INTERNAL MEDICINE/MEDICINE	94878337	KMH5K9V7S518	94878337	KMH5K9V7S518	US	37.7674	-122.414	577508	UNIVERSITY OF CALIFORNIA, SAN FRANCISCO	SAN FRANCISCO	CA	SCHOOLS OF MEDICINE	941432510	UNITED STATES	N	2022-07-11 12:07:00	2024-06-30 12:06:00		839	Other Research-Related	2022	121834		NIA	112809	9025
0	An ABO Blood Type Defined ARDS Endotype in Sepsis	NHLBI	10491982	2022-08-31 12:08:00	PA-20-185	5R01HL155159-02	5	R01	HL	155159	2		BYRD-LEOTIS, LAUREN ASHLEY	2021-09-21 12:09:00	2026-08-31 12:08:00	Respiratory Integrative Biology and Translational Research Study Section[RIBT]		11070890	REILLY, JOHN PATRICK	Not Applicable	3	INTERNAL MEDICINE/MEDICINE	42250712	GM1XX56LEP58	42250712	GM1XX56LEP58	US	39.9535	-75.194	6463801	UNIVERSITY OF PENNSYLVANIA	PHILADELPHIA	PA	SCHOOLS OF MEDICINE	191046205	UNITED STATES	N	2022-09-01 12:09:00	2023-08-31 12:08:00		838	Non-SBIR/STTR	2022	559387		NHLBI	360353	199034
1	Molecular Basis of the Humoral Immune Response in Heparin-Induced Thrombocytopenia	NHLBI	10491676	2022-06-03 12:06:00	PA-18-484	5R01HL148120-04	5	R01	HL	148120	4		GILLASPY, ALLISON	2019-06-01 12:06:00	2024-11-30 12:11:00	Hemostasis and Thrombosis Study Section. Committee was terminated on 11/30/2020. [HT]		6981729	WEN, RENREN	Not Applicable	4	Unavailable	57163172	JZDRNT166LE4	57163172	JZDRNT166LE4	US	43.0379	-87.9353	5304801	VERSITI WISCONSIN, INC.	MILWAUKEE	WI	Research Institutes	532332121	UNITED STATES	N	2022-06-01 12:06:00	2024-11-30 12:11:00		839	Non-SBIR/STTR	2022	582999		NHLBI	349101	233898
0	Hypertension augmented COVID-19 through renin-induced internalization of platelet-ACE2 / SARS-Cov-2 complexes	NHLBI	10490385	2022-08-26 12:08:00	PA-20-185	5R01HL158669-02	5	R01	HL	158669	2		WARREN, RONALD Q	2021-09-20 12:09:00	2025-08-31 12:08:00	Basic Biology of Blood, Heart and Vasculature Study Section [BBHV]		1893586	MCINTYRE, THOMAS M	Not Applicable	11	OTHER BASIC SCIENCES	135781701	M5QFLTCTSQN6	135781701	M5QFLTCTSQN6	US	41.5027	-81.6221	10000858	CLEVELAND CLINIC LERNER COM-CWRU	CLEVELAND	OH	SCHOOLS OF MEDICINE	441950001	UNITED STATES	N	2022-09-01 12:09:00	2023-08-31 12:08:00		839	Non-SBIR/STTR	2022	572341		NHLBI	355491	216850
0	Pregnancy-associated mortality and morbidity due to drugs, self-harm, and violence in the United States	NICHD	10489678	2022-08-25 12:08:00	PA-20-185	5R01HD102319-02	5	R01	HD	102319	2		CHINN, JUANITA JEANNE	2021-09-30 12:09:00	2025-08-31 12:08:00	Social Sciences and Population Studies B Study Section[SSPB]		11266893	MARGERISON, CLAIRE E	GOLDMAN-MELLOR, SIDRA	7	PUBLIC HEALTH & PREV MEDICINE	193247145	R28EKN92ZTZ9	193247145	R28EKN92ZTZ9	US	42.654	-84.492	5245901	MICHIGAN STATE UNIVERSITY	EAST LANSING	MI	SCHOOLS OF MEDICINE	488242600	UNITED STATES	N	2022-09-01 12:09:00	2023-08-31 12:08:00		865	Non-SBIR/STTR	2022	559805		NICHD	438499	121306
1	Functional genetics of tissue factor in bleeding and thrombotic risk	OD	10488203	2022-08-31 12:08:00	RFA-RM-18-010	5DP5OD028129-04	5	DP5	OD	28129	4		MILLER, BECKY	2019-09-16 12:09:00	2024-08-31 12:08:00	Special Emphasis Panel[ZRG1-PSE-H(70)]		9239978	SCHULMAN, SOL	Not Applicable	7	Unavailable	71723621	C1CPANL3EWK4	71723621	C1CPANL3EWK4	US	42.3398	-71.1057	758101	BETH ISRAEL DEACONESS MEDICAL CENTER	BOSTON	MA	Independent Hospitals	22155400	UNITED STATES	N	2022-09-01 12:09:00	2023-08-31 12:08:00		310	Non-SBIR/STTR	2022	437500		NIDCR	1	0
1	Functional genetics of tissue factor in bleeding and thrombotic risk	OD	10488203	2022-08-31 12:08:00	RFA-RM-18-010	5DP5OD028129-04	5	DP5	OD	28129	4		MILLER, BECKY	2019-09-16 12:09:00	2024-08-31 12:08:00	Special Emphasis Panel[ZRG1-PSE-H(70)]		9239978	SCHULMAN, SOL	Not Applicable	7	Unavailable	71723621	C1CPANL3EWK4	71723621	C1CPANL3EWK4	US	42.3398	-71.1057	758101	BETH ISRAEL DEACONESS MEDICAL CENTER	BOSTON	MA	Independent Hospitals	22155400	UNITED STATES	N	2022-09-01 12:09:00	2023-08-31 12:08:00		310	Non-SBIR/STTR	2022	437500		OD	249999	187500
0	Alcohol Research Consortium in HIV: Epidemiology Research Arm	NIAAA	10486080	2022-08-26 12:08:00	RFA-AA-20-009	5P01AA029544-02	5	P01	AA	29544	2			2021-09-10 12:09:00	2026-08-31 12:08:00	ZAA1-DD	9226	8232221	CRANE, HEIDI M.	Not Applicable	7	Unavailable	1910777	FTMTDMBR29C7	1910777	FTMTDMBR29C7	US	39.3253	-76.6051	4134401	JOHNS HOPKINS UNIVERSITY	BALTIMORE	MD	Domestic Higher Education	212182680	UNITED STATES	N	2022-09-01 12:09:00	2023-08-31 12:08:00			Non-SBIR/STTR	2022		181992		129086	52906
1	Age-dependent heterogeneity in the efficacy of prophylaxis with enoxaparin against catheter-associated thrombosis in critically ill children	NICHD	10486010	2022-08-09 12:08:00	PA-18-480	5R01HD106326-02	5	R01	HD	106326	2		OCTOBER, TESSIE	2021-09-10 12:09:00	2026-08-31 12:08:00	Surgery, Anesthesiology and Trauma Study Section[SAT]		10514702	FAUSTINO, EDWARD VINCENT	Not Applicable	3	PEDIATRICS	43207562	FL6GV84CKN57	43207562	FL6GV84CKN57	US	41.3109	-72.9264	9420201	YALE UNIVERSITY	NEW HAVEN	CT	SCHOOLS OF MEDICINE	65208327	UNITED STATES	N	2022-09-01 12:09:00	2023-08-31 12:08:00		865	Non-SBIR/STTR	2022	818478		NICHD	511131	307347
1	An expanded national cohort study of transgender people	NIA	10482400	2022-06-03 12:06:00	PA-18-729	5R01AG066956-02	5	R01	AG	66956	2		SALIVE, MARCEL	2021-09-15 12:09:00	2026-05-31 12:05:00	Cancer, Heart, and Sleep Epidemiology B Study Section[CHSB]		8309432	GOODMAN, MICHAEL	Not Applicable	5	PUBLIC HEALTH & PREV MEDICINE	66469933	S352L5PJLMP8	66469933	S352L5PJLMP8	US	33.7912	-84.3249	2384501	EMORY UNIVERSITY	ATLANTA	GA	SCHOOLS OF PUBLIC HEALTH	303221007	UNITED STATES	N	2022-06-01 12:06:00	2023-05-31 12:05:00		866	Non-SBIR/STTR	2022	650197		NIA	567754	82443
0	Tailored dissemination and implementation of emergency care clinical decision support to improve emergency department disposition	NHLBI	10480743	2022-08-30 12:08:00	PAR-19-274	5R01HL157596-02	5	R01	HL	157596	2		PLEVOCK HAASE, KAREN MARIE	2021-09-15 12:09:00	2025-08-31 12:08:00	Dissemination and Implementation Research in Health Study Section[DIRH]		7837381	STORROW, ALAN B	KRIPALANI, SUNIL ;LIU, DANDAN	7	Unavailable	79917897	GYLUH9UXHDX5	79917897	GYLUH9UXHDX5	US	36.1438	-86.801	10040927	VANDERBILT UNIVERSITY MEDICAL CENTER	NASHVILLE	TN	Independent Hospitals	372320011	UNITED STATES	N	2022-09-01 12:09:00	2023-08-31 12:08:00		840	Non-SBIR/STTR	2022	787414		NHLBI	522314	265100
1	Anticoagulant use, safety, and effectiveness for venous thromboembolism prevention in inflammatory bowel disease patients	NHLBI	10478066	2022-08-16 12:08:00	PA-20-188	5K99HL159230-02	5	K99	HL	159230	2		KINDZELSKI, ANDREI L.	2021-09-01 12:09:00	2023-07-31 12:07:00	NHLBI Mentored Transition to Independence Study Section[MTI(MA)]		16137007	DAWWAS, GHADEER K.	Not Applicable	3	BIOSTATISTICS & OTHER MATH SCI	42250712	GM1XX56LEP58	42250712	GM1XX56LEP58	US	39.9535	-75.194	6463801	UNIVERSITY OF PENNSYLVANIA	PHILADELPHIA	PA	SCHOOLS OF MEDICINE	191046205	UNITED STATES	N	2022-09-01 12:09:00	2023-07-31 12:07:00		839	Other Research-Related	2022	91943		NHLBI	85132	6811
1	De-Implementation of Low Value Imaging in Pulmonary Embolism (DELVE PE)	NHLBI	10476449	2022-08-17 12:08:00	PA-20-205	5K23HL155895-02	5	K23	HL	155895	2		KALANTARI, ROYA	2021-09-01 12:09:00	2026-07-31 12:07:00	NHLBI Mentored Patient-Oriented Research Study Section[MPOR(MA)]		77940513	WESTAFER, LAUREN	Not Applicable	1	Unavailable	117007515	SKSBGBWWEJ95	108999004; 079237988; 117007515	SKSBGBWWEJ95	US	42.1221	-72.6031	7710201	BAYSTATE MEDICAL CENTER, INC.	SPRINGFIELD	MA	Independent Hospitals	11991001	UNITED STATES	N	2022-08-01 12:08:00	2023-07-31 12:07:00		838	Other Research-Related	2022	174526		NHLBI	161674	12852
0	Applications of Claims-Based Frailty Index to Advance Evidence for Frailty-Guided Decision-Making	NIA	10475831	2022-06-08 12:06:00	PA-20-185	5R01AG071809-02	5	R01	AG	71809	2		SALIVE, MARCEL	2021-09-01 12:09:00	2026-05-31 12:05:00	Organization and Delivery of Health Services Study Section[ODHS]		10936280	KIM, DAE HYUN	Not Applicable	8	Unavailable	30832075	WS29EMGEVEJ4	30832075	WS29EMGEVEJ4	US	42.2967	-71.1307	9512301	HEBREW REHABILITATION CENTER FOR AGED	BOSTON	MA	Independent Hospitals	21311000	UNITED STATES	N	2022-06-01 12:06:00	2023-05-31 12:05:00		866	Non-SBIR/STTR	2022	632630		NIA	409390	223240
1	BC-mediated delivery of thromboprophylaxis	NHLBI	10475755	2022-06-23 12:06:00	PA-20-185	5R01HL159256-02	5	R01	HL	159256	2		KINDZELSKI, ANDREI L.	2021-09-01 12:09:00	2025-06-30 12:06:00	Gene and Drug Delivery Systems Study Section[GDD]		8255469	MUZYKANTOV, VLADIMIR R	Not Applicable	3	PHARMACOLOGY	42250712	GM1XX56LEP58	42250712	GM1XX56LEP58	US	39.9535	-75.194	6463801	UNIVERSITY OF PENNSYLVANIA	PHILADELPHIA	PA	SCHOOLS OF MEDICINE	191046205	UNITED STATES	N	2022-07-01 12:07:00	2023-06-30 12:06:00		839	Non-SBIR/STTR	2022	666613		NHLBI	468100	198513
1	2/2 Catheter-Directed Therapy for Chronic DVT (C-TRACT Trial)-DCC	NHLBI	10475576	2022-08-17 12:08:00	PAR-16-301	5U24HL137835-05	5	U24	HL	137835	5		KINDZELSKI, ANDREI L.	2017-09-01 12:09:00	2024-08-31 12:08:00	Clinical Trials Review Study Section[CLTR(MA)]		15508774	PARPIA, SAMEER	Not Applicable		Unavailable	207510108	Q7EMP68DMNM5	207510108	Q7EMP68DMNM5	CA	43.2501	-79.8496	4997001	MCMASTER UNIVERSITY	HAMILTON	ON	Unavailable	L8S 4K1	CANADA	N	2022-09-01 12:09:00	2023-08-31 12:08:00		839	Other Research-Related	2022	340269		NHLBI	315064	25205
1	1/2 CATHETER-DIRECTED THERAPY FOR CHRONIC DVT (C-TRACT TRIAL)	NHLBI	10475574	2022-08-17 12:08:00	PAR-16-300	5UH3HL138325-05	5	UH3	HL	138325	5		KINDZELSKI, ANDREI L.	2017-09-01 12:09:00	2024-08-31 12:08:00	Clinical Trials Review Study Section[CLTR(MA)]		2049135	VEDANTHAM, SURESH	Not Applicable	1	RADIATION-DIAGNOSTIC/ONCOLOGY	68552207	L6NFUM28LQM5	68552207	L6NFUM28LQM5	US	38.6644	-90.3238	9083901	WASHINGTON UNIVERSITY	SAINT LOUIS	MO	SCHOOLS OF MEDICINE	631304862	UNITED STATES	N	2022-09-01 12:09:00	2023-08-31 12:08:00		839	Non-SBIR/STTR	2022	1522853		NHLBI	1293448	229405
0	Translation Studie of the Planet Specific Receptor Trem Like Transcript (TLT)	NHLBI	10475312	2022-07-07 12:07:00	PA-18-484	5R01HL090933-09	5	R01	HL	90933	9		QASBA, PANKAJ	2011-06-16 12:06:00	2024-06-30 12:06:00	Special Emphasis Panel[ZRG1-VH-J(02)M]		8586493	WASHINGTON, A. VALANCE	Not Applicable	10	BIOLOGY	41808262	HJTLACN81NK1	41808262	HJTLACN81NK1	US	42.658	-83.1865	746601	OAKLAND UNIVERSITY	ROCHESTER	MI	SCHOOLS OF ARTS AND SCIENCES	483094422	UNITED STATES	N	2022-07-01 12:07:00	2024-06-30 12:06:00		839	Non-SBIR/STTR	2022	366835		NHLBI	248615	118220
1	Clot-Targeted Antithrombotics for Venous Thromboprophylaxis	NHLBI	10474980	2022-08-04 12:08:00	PA-18-484	5R01HL147855-04	5	R01	HL	147855	4		KINDZELSKI, ANDREI L.	2019-08-01 12:08:00	2024-07-31 12:07:00	Bioengineering, Technology and Surgical Sciences Study Section[BTSS]		1887346	CHAIKOF, ELLIOT	Not Applicable	7	Unavailable	71723621	C1CPANL3EWK4	71723621	C1CPANL3EWK4	US	42.3398	-71.1057	758101	BETH ISRAEL DEACONESS MEDICAL CENTER	BOSTON	MA	Independent Hospitals	22155400	UNITED STATES	N	2022-08-01 12:08:00	2024-07-31 12:07:00		839	Non-SBIR/STTR	2022	465803		NHLBI	322908	142895
0	Development and Preliminary Validation of a Bleeding Quality of Life PatientReported Outcome Measure for Older Adults	NIA	10474623	2022-07-18 12:07:00	RFA-AG-21-023	5R03AG074074-02	5	R03	AG	74074	2		ZIEMAN, SUSAN	2021-09-01 12:09:00	2023-05-31 12:05:00	ZAG1-ZIJ-3(M1)		16103057	PARKS, ANNA L	Not Applicable	1	INTERNAL MEDICINE/MEDICINE	9095365	LL8GLEVH6MG3	9095365	LL8GLEVH6MG3	US	40.7645	-111.85	514002	UNIVERSITY OF UTAH	SALT LAKE CITY	UT	SCHOOLS OF MEDICINE	841129049	UNITED STATES	N	2022-06-15 12:06:00	2023-05-31 12:05:00		866	Non-SBIR/STTR	2022	152500		NIA	100000	52500
1	Role of mitochondria in SLE and its cardiovascular complications	NHLBI	10473713	2022-06-23 12:06:00	PA-20-185	5R01HL158606-02	5	R01	HL	158606	2		PHILP, DEBORAH	2021-08-25 12:08:00	2026-06-30 12:06:00	Special Emphasis Panel[ZRG1-IDIB-B(02)]		14757137	LOOD, JAN CHRISTIAN	Not Applicable	7	INTERNAL MEDICINE/MEDICINE	605799469	HD1WMN6945W6	605799469	HD1WMN6945W6	US	47.6603	-122.315	9087701	UNIVERSITY OF WASHINGTON	SEATTLE	WA	SCHOOLS OF MEDICINE	981959472	UNITED STATES	N	2022-07-01 12:07:00	2023-06-30 12:06:00		839	Non-SBIR/STTR	2022	545854		NHLBI	357714	188140
0	G protein-coupled estrogen receptor GPER and breast carcinogenesis	NCI	10472699	2022-08-23 12:08:00	PA-16-160	5R01CA163890-10	5	R01	CA	163890	10		HILDESHEIM, JEFFREY	2012-08-01 12:08:00	2024-08-31 12:08:00	Tumor Progression and Metastasis Study Section[TPM]		6319575	PROSSNITZ, ERIC R	Not Applicable	1	ANATOMY/CELL BIOLOGY	829868723	G389MFAYJNG9	829868723	G389MFAYJNG9	US	35.091	-106.618	10021612	UNIVERSITY OF NEW MEXICO HEALTH SCIS CTR	ALBUQUERQUE	NM	SCHOOLS OF MEDICINE	871310001	UNITED STATES	N	2022-09-01 12:09:00	2023-08-31 12:08:00		396	Non-SBIR/STTR	2022	346862		NCI	235209	111653
0	Project 3- Role of Leukocyte-Platelet Interactions in Inflammation and Thrombosis	NHLBI	10471914	2022-07-07 12:07:00	PAR-18-405	5P01HL154811-02	5	P01	HL	154811	2		SARKAR, RITA	2021-09-01 12:09:00	2026-05-31 12:05:00	Heart, Lung, and Blood Program Project Study Section[HLBP]	5335	1897513	SIMON, DANIEL I	Not Applicable	11	Unavailable	135781701	M5QFLTCTSQN6	135781701	M5QFLTCTSQN6	US	41.5027	-81.6221	10000858	CLEVELAND CLINIC LERNER COM-CWRU	CLEVELAND	OH	Domestic Higher Education	441950001	UNITED STATES	N	2022-06-01 12:06:00	2023-05-31 12:05:00			Non-SBIR/STTR	2022		563501		350001	213500
0	CORE C- Protein Expression and Purification	NHLBI	10471911	2022-07-07 12:07:00	PAR-18-405	5P01HL154811-02	5	P01	HL	154811	2		SARKAR, RITA	2021-09-01 12:09:00	2026-05-31 12:05:00	Heart, Lung, and Blood Program Project Study Section[HLBP]	5332	9517527	WANG, YUNMEI	Not Applicable	11	Unavailable	135781701	M5QFLTCTSQN6	135781701	M5QFLTCTSQN6	US	41.5027	-81.6221	10000858	CLEVELAND CLINIC LERNER COM-CWRU	CLEVELAND	OH	Domestic Higher Education	441950001	UNITED STATES	N	2022-06-01 12:06:00	2023-05-31 12:05:00			Non-SBIR/STTR	2022		317975		197500	120475
1	Cell Adhesion and Signaling in Blood and Vascular Cells	NHLBI	10471908	2022-07-07 12:07:00	PAR-18-405	5P01HL154811-02	5	P01	HL	154811	2		GOLDBERG, ILANA GRACE	2021-09-01 12:09:00	2026-05-31 12:05:00	Heart, Lung, and Blood Program Project Study Section[HLBP(MA)]		1864639	QIN, JUN	Not Applicable	11	OTHER BASIC SCIENCES	135781701	M5QFLTCTSQN6	135781701	M5QFLTCTSQN6	US	41.5027	-81.6221	10000858	CLEVELAND CLINIC LERNER COM-CWRU	CLEVELAND	OH	SCHOOLS OF MEDICINE	441950001	UNITED STATES	N	2022-06-01 12:06:00	2023-05-31 12:05:00		839	Non-SBIR/STTR	2022	2430557		NHLBI	1509663	920894
0	THE REGULATION OF NEUTROPHIL EXTRACELLULAR TRAPS (NETS) BY ADENOSINE IN MYOCARDIAL ISCHEMIA-REPERFUSION	NHLBI	10471275	2022-08-18 12:08:00	PA-16-160	5R01HL140223-05	5	R01	HL	140223	5		TJURMINA, OLGA A.	2018-08-01 12:08:00	2023-07-31 12:07:00	Bioengineering, Technology and Surgical Sciences Study Section[BTSS]		10319200	LEVIT, REBECCA DIANE	Not Applicable	5	INTERNAL MEDICINE/MEDICINE	66469933	S352L5PJLMP8	66469933	S352L5PJLMP8	US	33.7912	-84.3249	2384501	EMORY UNIVERSITY	ATLANTA	GA	SCHOOLS OF MEDICINE	303221007	UNITED STATES	N	2022-08-01 12:08:00	2023-07-31 12:07:00		837	Non-SBIR/STTR	2022	436500		NHLBI	279808	156692
0	4 - Assessing the Overuse and Underuse of Diagnostic Testing	NIA	10470761	2022-08-02 12:08:00	PAR-13-258	5P01AG005842-34	5	P01	AG	5842	34			1997-02-01 12:02:00	2024-06-30 12:06:00	ZAG1-ZIJ-7	8058	2083406	BAICKER, KATHERINE	Not Applicable	5	Unavailable	54552435	GT28BRBA2Q49	54552435	GT28BRBA2Q49	US	42.3699	-71.113	1589901	NATIONAL BUREAU OF ECONOMIC RESEARCH	CAMBRIDGE	MA	Research Institutes	21385359	UNITED STATES	N	2022-07-01 12:07:00	2023-06-30 12:06:00			Non-SBIR/STTR	2022		169530		130936	38594
0	Collaborative Pediatric Critical Care Research Network - Clinical Site	NICHD	10468852	2022-07-21 12:07:00	RFA-HD-21-016	5PL1HD105462-02	5	PL1	HD	105462	2			2021-08-13 12:08:00	2026-07-31 12:07:00	ZHD1-DSR-T	9094	10905837	STEINER, MARIE E	Not Applicable	1	Unavailable	9095365	LL8GLEVH6MG3	9095365	LL8GLEVH6MG3	US	40.7645	-111.85	514002	UNIVERSITY OF UTAH	SALT LAKE CITY	UT	Domestic Higher Education	841129049	UNITED STATES	N	2022-08-01 12:08:00	2023-07-31 12:07:00			Research Centers	2022		82386		63042	19344
1	2022 Hemostasis Gordon Research Conference and Seminar	NHLBI	10468359	2022-04-25 12:04:00	PA-21-151	1R13HL164039-01	1	R13	HL	164039	1		KINDZELSKI, ANDREI L.	2022-05-01 12:05:00	2023-04-30 12:04:00	Special Emphasis Panel[ZHL1 CSR-I (F1)]		1887348	WHITEHEART, SIDNEY WALDO	Not Applicable	2	Unavailable	75712877	XL5ANMKWN557	75712877	XL5ANMKWN557	US	41.48	-71.5696	2988701	GORDON RESEARCH CONFERENCES	East Greenwich	RI	Domestic For-Profits	28183465	UNITED STATES	N	2022-05-01 12:05:00	2023-04-30 12:04:00		839	Other Research-Related	2022	20000		NHLBI	20000	0
1	A SYSTEMS BIOLOGY APPROACH TO IDENTIFYING THE MECHANISMS OF SEX HORMONE INDUCED THROMBOEMBOLISM IN PRE-MENOPAUSAL WOMEN	NHLBI	10468314	2022-08-24 12:08:00	RFA-HL-18-003	5R33HL141794-05	5	R33	HL	141794	5		PHILP, DEBORAH	2019-07-17 12:07:00	2024-07-31 12:07:00	ZHL1-CSR-I(F2)		8840889	NEEVES, KEITH B	DI PAOLA, JORGE A	6	ENGINEERING (ALL TYPES)	41096314	MW8JHK6ZYEX8	41096314	MW8JHK6ZYEX8	US	39.7451	-104.838	1199905	UNIVERSITY OF COLORADO DENVER	Aurora	CO	SCHOOLS OF MEDICINE	800452571	UNITED STATES	N	2022-08-01 12:08:00	2024-07-31 12:07:00		839	Non-SBIR/STTR	2022	608280		NHLBI	1398659	77870
1	Cellular effects of SARS-CoV-2 in mediating thrombotic susceptibility	NIAID	10467274	2022-02-09 12:02:00	PA-20-185	1R01AI162778-01A1	1	R01	AI	162778	1	A1	PLIMACK, MARY KATHERINE BRADFORD	2022-02-09 12:02:00	2027-01-31 12:01:00	Hemostasis, Thrombosis, Blood Cells and Transfusion Study Section[HTBT]		6844743	DAYAL, SANJANA	LENTZ, STEVEN R	1	INTERNAL MEDICINE/MEDICINE	62761671	Z1H9VJS8NG16	62761671	Z1H9VJS8NG16	US	41.6644	-91.5422	3972901	UNIVERSITY OF IOWA	IOWA CITY	IA	SCHOOLS OF MEDICINE	522421320	UNITED STATES	N	2022-02-09 12:02:00	2023-01-31 12:01:00		855	Non-SBIR/STTR	2022	673720		NIAID	436065	237655	Reg-CV
1	Direct Rap1-talin interaction in platelets, leukocytes, and endothelial cells	NHLBI	10466774	2022-08-04 12:08:00	PAR-18-405	5P01HL151433-03	5	P01	HL	151433	3		KINDZELSKI, ANDREI L.	2020-08-05 12:08:00	2025-07-31 12:07:00	Heart, Lung, and Blood Program Project Study Section[HLBP]	6033	1864076	GINSBERG, MARK HOWARD	Not Applicable	50	Unavailable	804355790	UYTTZT6G9DT1	804355790	UYTTZT6G9DT1	US	32.877	-117.241	577507	UNIVERSITY OF CALIFORNIA, SAN DIEGO	LA JOLLA	CA	Domestic Higher Education	920930621	UNITED STATES	N	2022-08-01 12:08:00	2023-07-31 12:07:00			Non-SBIR/STTR	2022		495342		390366	104976
1	Population-level Pulmonary Embolism Outcome Prediction with Imaging and Clinical Data: A Multi-Center Study	NHLBI	10464905	2022-08-19 12:08:00	PA-20-185	5R01HL155410-02	5	R01	HL	155410	2		SHENOY, SIDDHARTH KAUP	2021-08-01 12:08:00	2025-07-31 12:07:00	Clinical Data Management and Analysis Study Section[CDMA]		10651270	SHAH, NIGAM H	LANGLOTZ, CURTIS P	16	RADIATION-DIAGNOSTIC/ONCOLOGY	9214214	HJD6G4D6TJY5	9214214	HJD6G4D6TJY5	US	37.4269	-122.17	8046501	STANFORD UNIVERSITY	STANFORD	CA	SCHOOLS OF MEDICINE	943052004	UNITED STATES	N	2022-08-01 12:08:00	2023-07-31 12:07:00		838	Non-SBIR/STTR	2022	461723		NHLBI	371444	90279
0	Pregnancy as a Window to the Future: Outcomes of Antihypertensive Therapy and Superimposed Preeclampsia in Pregnant Women with Mild Chronic Hypertension (CHAP Maternal Follow-up Study)	NHLBI	10463767	2022-08-17 12:08:00	PA-20-185	5R01HL120338-08	5	R01	HL	120338	8		REID, DIANE M.	2014-09-01 12:09:00	2026-08-31 12:08:00	Special Emphasis Panel[ZRG1-PSE-N(02)]		8866927	TITA, ALAN THEVENET N.	OPARIL, SUZANNE ;SZYCHOWSKI, JEFF M	7	OBSTETRICS & GYNECOLOGY	63690705	YND4PLMC9AN7	63690705	YND4PLMC9AN7	US	33.5059	-86.7998	1288803	UNIVERSITY OF ALABAMA AT BIRMINGHAM	BIRMINGHAM	AL	SCHOOLS OF MEDICINE	352940001	UNITED STATES	N	2022-09-01 12:09:00	2023-08-31 12:08:00		837	Non-SBIR/STTR	2022	2103237		NHLBI	1629433	473804
1	Fibrinogen and Factor XIII in Venous Thromboembolism	NHLBI	10463593	2022-06-17 12:06:00	PA-19-056	5R01HL126974-07	5	R01	HL	126974	7		WARREN, RONALD Q	2016-01-15 12:01:00	2024-06-30 12:06:00	Special Emphasis Panel[ZRG1-VH-F(02)M]		7944095	WOLBERG, ALISA S.	Not Applicable		PATHOLOGY	608195277	D3LHU66KBLD5	608195277	D3LHU66KBLD5	US	35.9316	-79.0574	578206	UNIV OF NORTH CAROLINA CHAPEL HILL	CHAPEL HILL	NC	SCHOOLS OF MEDICINE	275995023	UNITED STATES	N	2022-07-01 12:07:00	2023-06-30 12:06:00		839	Non-SBIR/STTR	2022	566163		NHLBI	366458	199705
1	Role of glycosaminoglycans (GAGs) in deep vein thrombus formation and resolution	NHLBI	10463067	2022-07-27 12:07:00	PA-21-049	1F30HL163918-01	1	F30	HL	163918	1		GOLDBERG, ILANA GRACE	2022-07-27 12:07:00	2026-07-26 12:07:00	Special Emphasis Panel[ZRG1 F10C-C (20)]		15568391	MATHEWS, RICK	Not Applicable	1	BIOMEDICAL ENGINEERING	96997515	NPSNT86JKN51	96997515	NPSNT86JKN51	US	45.4988	-122.686	6297007	OREGON HEALTH & SCIENCE UNIVERSITY	PORTLAND	OR	SCHOOLS OF MEDICINE	972393098	UNITED STATES	N	2022-07-27 12:07:00	2023-07-26 12:07:00		839	Training, Individual	2022	51752		NHLBI	51752	0
1	The Role of RBC Reactive Oxygen Species in Regulating Thrombotic Events During Aging	NIA	10461852	2022-05-16 12:05:00	PA-18-849	5R01AG068035-02	5	R01	AG	68035	2		GAO, HONGWEI	2021-08-15 12:08:00	2026-04-30 12:04:00	Hemostasis, Thrombosis, Blood Cells and Transfusion Study Section[HTBT]		8597383	ZENNADI, RAHIMA	Not Applicable	4	INTERNAL MEDICINE/MEDICINE	44387793	TP7EK8DZV6N5	44387793	TP7EK8DZV6N5	US	36.0078	-78.9265	2221101	DUKE UNIVERSITY	DURHAM	NC	SCHOOLS OF MEDICINE	277054673	UNITED STATES	N	2022-05-01 12:05:00	2023-04-30 12:04:00		866	Non-SBIR/STTR	2022	452600		NIA	281118	171482
0	Pubertal Blockade and Estradiol Effects on Cardiometabolic Health for Transitioning Youth (PUBERTY)	NHLBI	10461810	2022-07-15 12:07:00	PA-19-119	5K23HL151868-03	5	K23	HL	151868	3		WOO, SEUNG KYOON KYOON	2020-08-15 12:08:00	2025-07-31 12:07:00	NHLBI Mentored Patient-Oriented Research Study Section[MPOR(JA)]		14259195	NOKOFF, NATALIE J	Not Applicable	6	PEDIATRICS	41096314	MW8JHK6ZYEX8	41096314	MW8JHK6ZYEX8	US	39.7451	-104.838	1199905	UNIVERSITY OF COLORADO DENVER	Aurora	CO	SCHOOLS OF MEDICINE	800452571	UNITED STATES	N	2022-08-01 12:08:00	2023-07-31 12:07:00		837	Other Research-Related	2022	188423		NHLBI	174466	13957
1	Physical Activity, Sedentary Behavior, and Venous Thromboembolism Risk	NHLBI	10461777	2022-07-22 12:07:00	PA-16-190	5K01HL139997-05	5	K01	HL	139997	5		REIS, JARED P	2018-08-19 12:08:00	2024-03-10 12:03:00	NHLBI Mentored Clinical and Basic Science Study Section[MCBS(MA)]		11488562	HARRINGTON, LAURA BRIENNE	Not Applicable	12	Unavailable	150829349	P1RTMASB37B5	150829349	P1RTMASB37B5	US	37.8058	-122.265	3497005	KAISER FOUNDATION RESEARCH INSTITUTE	Oakland	CA	Research Institutes	946123610	UNITED STATES	N	2022-08-01 12:08:00	2024-03-10 12:03:00		837	Other Research-Related	2022	177660		NHLBI	164500	13160
0	SPECT Imaging of Peripheral Vascular Disease	NHLBI	10460368	2022-08-19 12:08:00	PA-18-484	5R01HL145786-04	5	R01	HL	145786	4		HALLER, JOHN WAYNE	2019-09-01 12:09:00	2025-08-31 12:08:00	Special Emphasis Panel[ZRG1-SBIB-Q(03)M]		7778087	MENG, LING-JIAN	LIU, CHI ;METZLER, SCOTT DEAN;SINUSAS, ALBERT J	13	ENGINEERING (ALL TYPES)	41544081	Y8CWNJRCNN91	41544081	Y8CWNJRCNN91	US	40.1169	-88.2288	577704	UNIVERSITY OF ILLINOIS AT URBANA-CHAMPAIGN	CHAMPAIGN	IL	BIOMED ENGR/COL ENGR/ENGR STA	618207473	UNITED STATES	N	2022-09-01 12:09:00	2025-08-31 12:08:00		837	Non-SBIR/STTR	2022	792714		NHLBI	703800	88914
0	Long term maternal and infant complications of pre-eclampsia	NHLBI	10460350	2022-07-22 12:07:00	PA-16-190	5K01HL138273-05	5	K01	HL	138273	5		SMITH, SHARON M	2018-08-15 12:08:00	2024-04-30 12:04:00	NHLBI Mentored Clinical and Basic Science Study Section[MCBS(MA)]		11309656	MALEK, ANGELA M	Not Applicable	6	PUBLIC HEALTH & PREV MEDICINE	183710748	NHV3GTWSALA7	183710748	NHV3GTWSALA7	US	32.7868	-79.9473	7575301	MEDICAL UNIVERSITY OF SOUTH CAROLINA	CHARLESTON	SC	SCHOOLS OF MEDICINE	294074636	UNITED STATES	N	2022-08-01 12:08:00	2024-04-30 12:04:00		837	Other Research-Related	2022	143127		NHLBI	132525	10602
0	In situ and digital spatial profiling of the active HIV reservoir in autopsy-derived tissues	NIAID	10459933	2022-04-26 12:04:00	RFA-AI-21-013	1P01AI169606-01	1	P01	AI	169606	1			2022-05-01 12:05:00	2027-04-30 12:04:00	Special Emphasis Panel[ZAI1 JP-A (J1)]	9401	9829742	HENRICH, TIMOTHY JENSEN	Not Applicable	11	Unavailable	94878337	KMH5K9V7S518	94878337	KMH5K9V7S518	US	37.7674	-122.414	577508	UNIVERSITY OF CALIFORNIA, SAN FRANCISCO	SAN FRANCISCO	CA	Domestic Higher Education	941432510	UNITED STATES	N	2022-04-01 12:04:00	2023-03-31 12:03:00			Non-SBIR/STTR	2022		405205		308676	96529
0	Discovery, Implementation and Mentorship in Personalized Cardiovascular Pharmacotherapy	NHLBI	10459553	2022-08-26 12:08:00	PA-20-186	5K24HL133373-07	5	K24	HL	133373	7		MONDORO, TRACI	2016-08-01 12:08:00	2026-07-31 12:07:00	NHLBI Mentored Patient-Oriented Research Study Section[MPOR(MA)]		7115645	LIMDI, NITA A	Not Applicable	7	NEUROLOGY	63690705	YND4PLMC9AN7	63690705	YND4PLMC9AN7	US	33.5059	-86.7998	1288803	UNIVERSITY OF ALABAMA AT BIRMINGHAM	BIRMINGHAM	AL	SCHOOLS OF MEDICINE	352940001	UNITED STATES	N	2022-08-01 12:08:00	2023-07-31 12:07:00		839	Other Research-Related	2022	120424		NHLBI	111504	8920
0	Cardiometabolic Effects of Gender-Affirming Hormonal Therapy among Transgender Women with HIV	NHLBI	10459338	2022-06-29 12:06:00	PA-18-375	5K23HL147799-04	5	K23	HL	147799	4		WOO, SEUNG KYOON KYOON	2019-08-15 12:08:00	2024-07-31 12:07:00	NHLBI Mentored Patient-Oriented Research Study Section[MPOR(JA)]		14161609	TORIBIO, MABEL	Not Applicable	8	Unavailable	73130411	FLJ7DQKLL226	73130411	FLJ7DQKLL226	US	42.3632	-71.0688	4907701	MASSACHUSETTS GENERAL HOSPITAL	BOSTON	MA	Independent Hospitals	21142621	UNITED STATES	N	2022-08-01 12:08:00	2023-07-31 12:07:00		837	Other Research-Related	2022	198391		NHLBI	184643	13748
1	Isovolumetric Multimodal Venous Thrombectomy System	NHLBI	10458775	2022-06-09 12:06:00	PA-20-265	5R42HL150963-03	5	R42	HL	150963	3		WARREN, RONALD Q	2020-06-01 12:06:00	2023-05-31 12:05:00	Special Emphasis Panel[ZRG1-SBIB-K(11)B]		78359191	LIEKWEG, STACEY	ZAYED, MOHAMED A.	2	Unavailable	116976538	URVKGZVFL8X5	116976538	URVKGZVFL8X5	US	38.5665	-90.6288	10054343	CAELI VASCULAR, LLC	WILDWOOD	MO	Domestic For-Profits	63040	UNITED STATES	N	2022-06-01 12:06:00	2023-05-31 12:05:00		839	SBIR/STTR	2022	969525		NHLBI	647213	258885
0	Multiscale Modeling of Clotting Risk in Atrial Fibrillation	NHLBI	10458660	2022-07-29 12:07:00	PAR-15-085	5U01HL143336-05	5	U01	HL	143336	5		HSU, LI-YUEH	2018-08-01 12:08:00	2025-07-31 12:07:00	ZEB1-OSR-C(M1)		9152347	GRIFFITH, BOYCE EUGENE	Not Applicable		BIOSTATISTICS & OTHER MATH SCI	608195277	D3LHU66KBLD5	608195277	D3LHU66KBLD5	US	35.9316	-79.0574	578206	UNIV OF NORTH CAROLINA CHAPEL HILL	CHAPEL HILL	NC	SCHOOLS OF ARTS AND SCIENCES	275995023	UNITED STATES	N	2022-08-01 12:08:00	2025-07-31 12:07:00		837	Non-SBIR/STTR	2022	545784		NHLBI	549454	123285
1	Targeted treatment of thrombotic occlusions using a dual-delivery microgel therapeutic	NHLBI	10457953	2022-07-28 12:07:00	PA-18-484	5R01HL146701-04	5	R01	HL	146701	4		HILL-PRYOR, CRYSTAL DARLEANE-ROBIN	2019-08-15 12:08:00	2024-07-31 12:07:00	Hemostasis and Thrombosis Study Section. Committee was terminated on 11/30/2020. [HT]		9180346	BROWN, ASHLEY CARSON	Not Applicable		ENGINEERING (ALL TYPES)	42092122	U3NVH931QJJ3	42092122	U3NVH931QJJ3; XRPPWZ3TK937	US	35.7847	-78.6772	578204	NORTH CAROLINA STATE UNIVERSITY RALEIGH	RALEIGH	NC	BIOMED ENGR/COL ENGR/ENGR STA	276957514	UNITED STATES	N	2022-08-01 12:08:00	2023-07-31 12:07:00		839	Non-SBIR/STTR	2022	367955		NHLBI	250000	117955
0	Magnetically propelled microwheels for rapid thrombolysis in small arteries	NINDS	10457816	2022-03-31 12:03:00	PA-16-160	5R01NS102465-05	5	R01	NS	102465	5		BOSETTI, FRANCESCA	2018-07-01 12:07:00	2025-03-31 12:03:00	Instrumentation and Systems Development Study Section[ISD]		6196145	MARR, DAVID WM	NEEVES, KEITH B	7	ENGINEERING (ALL TYPES)	10628170	JW2NGMP4NMA3	10628170	JW2NGMP4NMA3	US	39.7511	-105.222	130501	COLORADO SCHOOL OF MINES	GOLDEN	CO	SCHOOLS OF ARTS AND SCIENCES	804011887	UNITED STATES	N	2022-04-01 12:04:00	2025-03-31 12:03:00		853	Non-SBIR/STTR	2022	493791		NINDS	390864	102927
0	Understanding and targeting molecular as well as structural events governing right ventricular adaptation, failure and recovery in pulmonary hypertension using repurposed drugs	NHLBI	10456651	2022-04-28 12:04:00	PA-20-185	5R01HL158868-02	5	R01	HL	158868	2		SUTLIFF, ROY L	2021-07-25 12:07:00	2025-05-31 12:05:00	Respiratory Integrative Biology and Translational Research Study Section[RIBT]		10526038	SPIEKERKOETTER, EDDA FRAUKE	Not Applicable	16	INTERNAL MEDICINE/MEDICINE	9214214	HJD6G4D6TJY5	9214214	HJD6G4D6TJY5	US	37.4269	-122.17	8046501	STANFORD UNIVERSITY	STANFORD	CA	SCHOOLS OF MEDICINE	943052004	UNITED STATES	N	2022-06-01 12:06:00	2023-05-31 12:05:00		838	Non-SBIR/STTR	2022	411831		NHLBI	285507	126324
1	Novel approaches to improve prediction of cancer-associated thrombosis	NHLBI	10456311	2022-08-03 12:08:00	RFA-HL-18-021	5U01HL143402-05	5	U01	HL	143402	5		KINDZELSKI, ANDREI L.	2018-08-01 12:08:00	2025-07-31 12:07:00	ZHL1-CSR-C(M1)		1869915	MCCRAE, KEITH R.	KHORANA, ALOK A	11	OTHER BASIC SCIENCES	135781701	M5QFLTCTSQN6	135781701	M5QFLTCTSQN6	US	41.5027	-81.6221	10000858	CLEVELAND CLINIC LERNER COM-CWRU	CLEVELAND	OH	SCHOOLS OF MEDICINE	441950001	UNITED STATES	N	2022-08-01 12:08:00	2025-07-31 12:07:00		839	Non-SBIR/STTR	2022	957703		NHLBI	1167184	626084
1	Use and outcomes of anticoagulants for the treatment and prevention of thrombosis among hospitalized patients	NHLBI	10456273	2022-07-01 12:07:00	PA-16-206	5K24HL141354-05	5	K24	HL	141354	5		MONDORO, TRACI	2018-07-01 12:07:00	2024-06-30 12:06:00	NHLBI Mentored Patient-Oriented Research Study Section[MPOR(JA)]		7586605	FANG, MARGARET C.	Not Applicable	11	INTERNAL MEDICINE/MEDICINE	94878337	KMH5K9V7S518	94878337	KMH5K9V7S518	US	37.7674	-122.414	577508	UNIVERSITY OF CALIFORNIA, SAN FRANCISCO	SAN FRANCISCO	CA	SCHOOLS OF MEDICINE	941432510	UNITED STATES	N	2022-07-01 12:07:00	2024-06-30 12:06:00		839	Other Research-Related	2022	121834		NHLBI	112809	9025
1	Atherosclerosis Intervention with Novel Tissue Selective Estrogen Complex Therapy	NIA	10456132	2022-08-31 12:08:00	PA-18-345	5R01AG058691-04	5	R01	AG	58691	4		ROMASHKAN, SERGEI	2019-03-01 12:03:00	2024-08-31 12:08:00	Aging Systems and Geriatrics Study Section[ASG]		1866056	HODIS, HOWARD NEIL	Not Applicable	37	INTERNAL MEDICINE/MEDICINE	72933393	G88KLJR3KYT5	72933393	G88KLJR3KYT5	US	34.0173	-118.281	7636101	UNIVERSITY OF SOUTHERN CALIFORNIA	Los Angeles	CA	SCHOOLS OF MEDICINE	900894304	UNITED STATES	N	2022-09-01 12:09:00	2023-08-31 12:08:00		866	Non-SBIR/STTR	2022	2769143		NIA	1758707	1010436
0	tPA nanoconjugate for stroke therapy	NINDS	10456049	2022-08-04 12:08:00	PA-18-484	5R01NS113680-04	5	R01	NS	113680	4		BOSETTI, FRANCESCA	2019-09-30 12:09:00	2025-07-31 12:07:00	Drug Discovery for the Nervous System Study Section[DDNS]		1867120	LABHASETWAR, VINOD D	Not Applicable	11	OTHER BASIC SCIENCES	135781701	M5QFLTCTSQN6	135781701	M5QFLTCTSQN6	US	41.5027	-81.6221	10000858	CLEVELAND CLINIC LERNER COM-CWRU	CLEVELAND	OH	SCHOOLS OF MEDICINE	441950001	UNITED STATES	N	2022-08-01 12:08:00	2024-07-31 12:07:00		853	Non-SBIR/STTR	2022	413466		NINDS	256811	156655
1	Risk prediction of breast cancer treatment-related cardiotoxicity to guide clinical decision making	NHLBI	10452489	2022-08-23 12:08:00	PA-19-112	5R01HL154319-03	5	R01	HL	154319	3		ANAYA, GABRIEL	2020-07-01 12:07:00	2024-06-30 12:06:00	Nursing and Related Clinical Sciences Study Section[NRCS]		7619815	HAQUE, REINA	POTOSKY, ARNOLD L	12	Unavailable	150829349	P1RTMASB37B5	150829349	P1RTMASB37B5	US	37.8058	-122.265	3497005	KAISER FOUNDATION RESEARCH INSTITUTE	Oakland	CA	Research Institutes	946123610	UNITED STATES	N	2022-07-01 12:07:00	2023-06-30 12:06:00		837	Non-SBIR/STTR	2022	375049		NHLBI	283786	91263
1	TFPI, Protein S, and Plasma FIXa in Hormone-Induced Hypercoagulability	NHLBI	10452480	2022-08-18 12:08:00	PA-19-056	5R01HL149364-02	5	R01	HL	149364	2		PHILP, DEBORAH	2021-08-01 12:08:00	2025-07-31 12:07:00	Hemostasis and Thrombosis Study Section. Committee was terminated on 11/30/2020. [HT]		1901250	MAST, ALAN E	SHEEHAN, JOHN PATRICK	4	Unavailable	57163172	JZDRNT166LE4	57163172	JZDRNT166LE4	US	43.0379	-87.9353	5304801	VERSITI WISCONSIN, INC.	MILWAUKEE	WI	Research Institutes	532332121	UNITED STATES	N	2022-08-01 12:08:00	2023-07-31 12:07:00		839	Non-SBIR/STTR	2022	721167		NHLBI	535110	186057
0	Mentoring and Research in Patient-Oriented Cardiovascular Pharmacoepidemiology	NHLBI	10450836	2022-07-01 12:07:00	PA-20-186	5K24HL159246-02	5	K24	HL	159246	2		COADY, SEAN	2021-07-15 12:07:00	2026-06-30 12:06:00	NHLBI Mentored Patient-Oriented Research Study Section[MPOR(MA)]		8338060	LUTSEY, PAMELA L.	Not Applicable	5	PUBLIC HEALTH & PREV MEDICINE	555917996	KABJZBBJ4B54	555917996	KABJZBBJ4B54	US	44.9751	-93.227	1450402	UNIVERSITY OF MINNESOTA	MINNEAPOLIS	MN	SCHOOLS OF PUBLIC HEALTH	554552070	UNITED STATES	N	2022-07-01 12:07:00	2023-06-30 12:06:00		837	Other Research-Related	2022	104135		NHLBI	96421	7714
0	Roles of Red Blood Cell Derived Extracellular Vesicles in Complement Activation and Thromboinflammation in Sickle Cell Disease	NHLBI	10449795	2022-06-30 12:06:00	PA-20-199	1K25HL159358-01A1	1	K25	HL	159358	1	A1	PHILP, DEBORAH	2022-08-01 12:08:00	2023-02-01 12:02:00	NHLBI Mentored Transition to Independence Study Section[MTI (JA)]		15831839	AN, RAN	Not Applicable	11	NONE	77758407	HJMKEF7EJW69	77758407	HJMKEF7EJW69	US	41.5027	-81.6073	218601	CASE WESTERN RESERVE UNIVERSITY	CLEVELAND	OH	UNIVERSITY-WIDE	441061712	UNITED STATES	N	2022-08-01 12:08:00	2023-02-01 12:02:00		839	Other Research-Related	2022	106486		NHLBI	98598	7888
1	1/2 Pulmonary Embolism: Thrombus Removal with Catheter-Directed Therapy (PE-TRACT Trial)	NHLBI	10449712	2022-08-26 12:08:00	PAR-19-329	1UG3HL155798-01A1	1	UG3	HL	155798	1	A1	NEIDERT, LESLIE EAVES	2022-09-01 12:09:00	2023-08-31 12:08:00	Clinical Trials Review Study Section[CLTR (JA)]		9011389	RAO, SUNIL	SISTA, AKHILESH K	12	RADIATION-DIAGNOSTIC/ONCOLOGY	121911077	M5SZJ6VHUHN8	121911077	M5SZJ6VHUHN8	US	40.6699	-73.9744	5998304	NEW YORK UNIVERSITY SCHOOL OF MEDICINE	NEW YORK	NY	SCHOOLS OF MEDICINE	10016	UNITED STATES	N	2022-09-01 12:09:00	2023-08-31 12:08:00		839	Non-SBIR/STTR	2022	2190267		NHLBI	1385497	804770
1	Implementing Prevention of Venous Thromboembolism for Ambulatory Patients with Cancer (PREVenT-APC)	NHLBI	10448949	2022-07-05 12:07:00	PA-20-206	1K23HL157758-01A1	1	K23	HL	157758	1	A1	MONDORO, TRACI	2022-07-15 12:07:00	2027-06-30 12:06:00	NHLBI Mentored Patient-Oriented Research Study Section[MPOR (JA)]		12291571	MARTIN, KARLYN	Not Applicable	5	INTERNAL MEDICINE/MEDICINE	5436803	KG76WYENL5K1	5436803	KG76WYENL5K1	US	42.0505	-87.68	6144650	NORTHWESTERN UNIVERSITY AT CHICAGO	CHICAGO	IL	SCHOOLS OF MEDICINE	606114579	UNITED STATES	N	2022-07-15 12:07:00	2023-06-30 12:06:00		839	Other Research-Related	2022	167003		NHLBI	155193	11810
1	2/2 Pulmonary Embolism: Thrombus Removal with Catheter-Directed Therapy (PE-TRACT Trial) ‚ÄìDCC	NHLBI	10448731	2022-08-26 12:08:00	PAR-19-330	1U24HL155811-01A1	1	U24	HL	155811	1	A1	NEIDERT, LESLIE EAVES	2022-09-01 12:09:00	2028-08-31 12:08:00	Clinical Trials Review Study Section[CLTR (JA)]		1939736	TROXEL, ANDREA B	TARPEY, THADDEUS	12	INTERNAL MEDICINE/MEDICINE	121911077	M5SZJ6VHUHN8	121911077	M5SZJ6VHUHN8	US	40.6699	-73.9744	5998304	NEW YORK UNIVERSITY SCHOOL OF MEDICINE	NEW YORK	NY	SCHOOLS OF MEDICINE	10016	UNITED STATES	N	2022-09-01 12:09:00	2023-08-31 12:08:00		839	Other Research-Related	2022	622751		NHLBI	367405	255346
1	The Role of Gab2 Signaling in Thromboinflammation	NIAID	10448670	2022-02-10 12:02:00	PA-20-195	1R21AI163558-01A1	1	R21	AI	163558	1	A1	VAZQUEZ-MALDONADO, NANCY	2022-02-10 12:02:00	2024-01-31 12:01:00	Hemostasis, Thrombosis, Blood Cells and Transfusion Study Section[HTBT]		1859871	LELLA, VIJAYA MOHAN RAO	Not Applicable	1	BIOCHEMISTRY	800772337	FPCUDWBE7DX2	800772337	FPCUDWBE7DX2	US	32.3987	-95.2434	578420	UNIVERSITY OF TEXAS HLTH CTR AT TYLER	TYLER	TX	HOSPITALS	757083154	UNITED STATES	N	2022-02-10 12:02:00	2023-01-31 12:01:00		855	Non-SBIR/STTR	2022	183750		NIAID	125000	58750
1	Tissue Factor's Role in the Pathogenesis of Hypercoagulability in COVID-19	NIAID	10448667	2022-02-28 12:02:00	PA-20-195	1R21AI163608-01A1	1	R21	AI	163608	1	A1	PLIMACK, MARY KATHERINE BRADFORD	2022-03-01 12:03:00	2024-02-29 12:02:00	Hemostasis, Thrombosis, Blood Cells and Transfusion Study Section[HTBT]		1859871	LELLA, VIJAYA MOHAN RAO	Not Applicable	1	BIOCHEMISTRY	800772337	FPCUDWBE7DX2	800772337	FPCUDWBE7DX2	US	32.3987	-95.2434	578420	UNIVERSITY OF TEXAS HLTH CTR AT TYLER	TYLER	TX	HOSPITALS	757083154	UNITED STATES	N	2022-03-01 12:03:00	2023-02-28 12:02:00		855	Non-SBIR/STTR	2022	183750		NIAID	125000	58750	Reg-CV
0	Pragmatic Approaches to Capture and Ascertainment of Clinical Trial Endpoints	VA	10846657	2023-09-04 12:09:00	BX-18-001	5I01CX001922-06	5	I01	CX	1922	6			2019-07-01 12:07:00	2024-12-31 12:12:00	ZRD1-EPID-M(01)1		8406823	JOSEPH, JACOB	Not Applicable	2	Unavailable	182465745	GEANJU535YZ7	182465745	GEANJU535YZ7	US	41.831	-71.4315	10018779	PROVIDENCE VA MEDICAL CENTER	PROVIDENCE	RI	Independent Hospitals	29084734	UNITED STATES	N	2023-07-01 12:07:00	2024-12-31 12:12:00		999	Non-SBIR/STTR	2023
0	Pragmatic Approaches to Capture and Ascertainment of Clinical Trial Endpoints	VA	10844177	2023-05-22 12:05:00	BX-18-001	7I01CX001922-05	7	I01	CX	1922	5			2019-07-01 12:07:00	2024-06-30 12:06:00	ZRD1-EPID-M(01)1		8406823	JOSEPH, JACOB	Not Applicable	2	Unavailable	182465745	GEANJU535YZ7	182465745	GEANJU535YZ7	US	41.831	-71.4315	10018779	PROVIDENCE VA MEDICAL CENTER	PROVIDENCE	RI	Independent Hospitals	29084734	UNITED STATES	N	2023-05-01 12:05:00	2023-06-30 12:06:00		999	Non-SBIR/STTR	2022
0	Pragmatic Approaches to Capture and Ascertainment of Clinical Trial Endpoints	VA	10413948	2022-07-07 12:07:00	BX-18-001	5I01CX001922-04	5	I01	CX	1922	4			2019-07-01 12:07:00	2023-06-30 12:06:00	ZRD1-EPID-M(01)1		8406823	JOSEPH, JACOB	Not Applicable	7	Unavailable	34432265	DNXEHSXERCX7	34432265	DNXEHSXERCX7	US	42.3268	-71.1102	481041	VA BOSTON HEALTH CARE SYSTEM	BOSTON	MA	Independent Hospitals	21304817	UNITED STATES	N	2022-07-01 12:07:00	2023-06-30 12:06:00		999	Non-SBIR/STTR	2022
0	Pragmatic Approaches to Capture and Ascertainment of Clinical Trial Endpoints	VA	10292882	2021-05-27 12:05:00	BX-18-001	5I01CX001922-03	5	I01	CX	1922	3			2019-07-01 12:07:00	2023-06-30 12:06:00	ZRD1-EPID-M(01)1		8406823	JOSEPH, JACOB	Not Applicable	7	Unavailable	34432265	DNXEHSXERCX7	34432265	DNXEHSXERCX7	US	42.3268	-71.1102	481041	VA BOSTON HEALTH CARE SYSTEM	BOSTON	MA	Independent Hospitals	21304817	UNITED STATES	N	2021-07-01 12:07:00	2022-06-30 12:06:00		999	Non-SBIR/STTR	2021
0	Pragmatic Approaches to Capture and Ascertainment of Clinical Trial Endpoints	VA	9875264	2020-10-28 12:10:00	BX-18-001	5I01CX001922-02	5	I01	CX	1922	2			2019-07-01 12:07:00	2023-06-30 12:06:00	ZRD1-EPID-M(01)1		8406823	JOSEPH, JACOB	Not Applicable	7	Unavailable	34432265	DNXEHSXERCX7	34432265	DNXEHSXERCX7	US	42.3268	-71.1102	481041	VA BOSTON HEALTH CARE SYSTEM	BOSTON	MA	Independent Hospitals	21304817	UNITED STATES	N	2020-07-01 12:07:00	2021-06-30 12:06:00		999	Non-SBIR/STTR	2020
0	Pragmatic Approaches to Capture and Ascertainment of Clinical Trial Endpoints	VA	9664728	2019-02-15 12:02:00	BX-18-001	1I01CX001922-01	1	I01	CX	1922	1			2019-07-01 12:07:00	2023-06-30 12:06:00	Special Emphasis Panel[ZRD1 EPID-M (01)]		8406823	JOSEPH, JACOB	Not Applicable	7	Unavailable	34432265	DNXEHSXERCX7	34432265	DNXEHSXERCX7	US	42.3268	-71.1102	481041	VA BOSTON HEALTH CARE SYSTEM	BOSTON	MA	Independent Hospitals	21304817	UNITED STATES	N	2019-07-01 12:07:00	2020-06-30 12:06:00		999	Non-SBIR/STTR	2019
0	Cdc42bpg signaling in arteriosclerosis and vascular fibrosis	NCATS	10448070	2022-07-05 12:07:00	RFA-RM-21-012	1R03TR004144-01	1	R03	TR	4144	1		SHARMA, KARLIE ROXANNE	2022-07-05 12:07:00	2024-06-30 12:06:00	Special Emphasis Panel[ZRG1 BCMB-G (55)]		1879402	TOWLER, DWIGHT A.	Not Applicable	30	INTERNAL MEDICINE/MEDICINE	800771545	YZJ6DKPM4W63	800771545	YZJ6DKPM4W63	US	32.812	-96.8375	578404	UT SOUTHWESTERN MEDICAL CENTER	DALLAS	TX	SCHOOLS OF MEDICINE	753909105	UNITED STATES	N	2022-07-05 12:07:00	2024-06-30 12:06:00		350	Non-SBIR/STTR	2022	164000		OD	100000	64000
0	A novel thrombolytic targeting Von Willebrand Factor (VWF) to treat ischemic stroke	NINDS	10447656	2022-06-15 12:06:00	PA-20-185	5R01NS123687-02	5	R01	NS	123687	2		KOENIG, JAMES I	2021-07-15 12:07:00	2026-06-30 12:06:00	Acute Neural Injury and Epilepsy Study Section[ANIE]		10462490	NIMJEE, SHAHID	Not Applicable	3	NEUROSURGERY	832127323	DLWBSLWAJWR1	832127323	DLWBSLWAJWR1	US	39.9996	-83.0331	6218701	OHIO STATE UNIVERSITY	COLUMBUS	OH	SCHOOLS OF MEDICINE	432101016	UNITED STATES	N	2022-07-01 12:07:00	2023-06-30 12:06:00		853	Non-SBIR/STTR	2022	485810		NINDS	316718	169092
0	Stroke Central Atlantic Network for Research (SCANR)	NINDS	10445096	2022-08-01 12:08:00	PAR-17-276	5U24NS107222-05	5	U24	NS	107222	5		VIVALDA, JOANNA	2018-08-15 12:08:00	2023-11-30 12:11:00	ZNS1-SRB-G(17)		1895056	BREGMAN, BARBARA S	HSIA, AMIE ;WORRALL, BRADFORD B	4	Unavailable	189030067	KL1DMVY1MZM8	189030067	KL1DMVY1MZM8	US	38.9687	-76.9538	4046605	MEDSTAR HEALTH RESEARCH INSTITUTE	HYATTSVILLE	MD	Research Institutes	207822031	UNITED STATES	N	2022-08-01 12:08:00	2023-11-30 12:11:00		853	Other Research-Related	2022	300358		NINDS	277978	105166
0	Practical Approaches to Care in Emergency Syncope (PACES)	NHLBI	10445071	2022-05-05 12:05:00	PA-19-056	5R01HL149680-03	5	R01	HL	149680	3		REDMOND, NICOLE	2021-05-15 12:05:00	2025-03-31 12:03:00	Health Services Organization and Delivery Study Section[HSOD]		11584106	PROBST, MARC	Not Applicable	13	EMERGENCY MEDICINE	621889815	QHF5ZZ114M72	621889815	QHF5ZZ114M72	US	40.8415	-73.9414	1833205	COLUMBIA UNIVERSITY HEALTH SCIENCES	NEW YORK	NY	SCHOOLS OF MEDICINE	100323725	UNITED STATES	N	2022-04-01 12:04:00	2023-03-31 12:03:00		837	Non-SBIR/STTR	2022	797775		NHLBI	492454	305321
0	Cardiovascular Health After Placental Abruption (CHAP)	NHLBI	10444976	2022-08-05 12:08:00	PA-19-056	7R01HL150065-03	7	R01	HL	150065	3		PUGGAL, MONA A	2020-08-13 12:08:00	2024-06-30 12:06:00	Cancer, Heart, and Sleep Epidemiology B Study Section[CHSB]		6486216	ANANTH, CANDE V.	KOSTIS, WILLIAM J	10	OBSTETRICS & GYNECOLOGY	90299830	YVVTQD8CJC79	90299830	YVVTQD8CJC79	US	40.521	-74.4732	10034168	RUTGERS BIOMEDICAL AND HEALTH SCIENCES	Newark	NJ	SCHOOLS OF MEDICINE	71073001	UNITED STATES	N	2022-07-01 12:07:00	2023-06-30 12:06:00		837	Non-SBIR/STTR	2022	704505		NHLBI	465189	239316
1	Novel Œ±2-Antiplasmin Inactivation for Lysis of Intravascular Thrombi (NAIL-IT) Trial	NHLBI	10443870	2022-04-13 12:04:00	PA-20-262	5R44HL158376-02	5	R44	HL	158376	2		WARREN, RONALD Q	2021-07-05 12:07:00	2025-03-31 12:03:00	Special Emphasis Panel[ZRG1-VH-F(10)B]		10401170	JEONG, SUN YONG	REED, GUY L;TAPSON, VICTOR F.	1	Unavailable	803592364	EFQDNXDDTBM4	803592364	EFQDNXDDTBM4	US	35.1483	-89.9986	10015739	TRANSLATIONAL SCIENCES, INC.	Paradise Valley	AZ	Domestic For-Profits	852534117	UNITED STATES	N	2022-04-01 12:04:00	2025-03-31 12:03:00		839	SBIR/STTR	2022	1408690		NHLBI	958118	383247
1	Mechanisms for Deep Vein Thrombosis following Stroke	NHLBI	10443141	2022-08-19 12:08:00	PA-20-185	1R01HL158546-01A1	1	R01	HL	158546	1	A1	PHILP, DEBORAH	2022-08-20 12:08:00	2027-07-31 12:07:00	Special Emphasis Panel[ZRG1 VH-C (02)]		12479242	DHANESHA, NIRAV	Not Applicable	6	PATHOLOGY	95439774	FA4VKPTJRLY8	95439774	FA4VKPTJRLY8	US	32.4816	-93.7608	577905	LOUISIANA STATE UNIV HSC SHREVEPORT	SHREVEPORT	LA	SCHOOLS OF MEDICINE	711034228	UNITED STATES	N	2022-08-20 12:08:00	2023-07-31 12:07:00		839	Non-SBIR/STTR	2022	448689		NHLBI	307321	141368
1	Nanoparticle- Infused Radiopaque Absorbable Medical Device	NHLBI	10442452	2022-06-28 12:06:00	PA-16-160	5R01HL141831-05	5	R01	HL	141831	5		DANTHI, NARASIMHAN	2018-09-01 12:09:00	2024-06-30 12:06:00	Nanotechnology Study Section[NANO]		10479012	MELANCON, MARITES PASUELO	Not Applicable	9	RADIATION-DIAGNOSTIC/ONCOLOGY	800772139	S3GMKS8ELA16	800772139	S3GMKS8ELA16	US	29.7063	-95.3972	578407	UNIVERSITY OF TX MD ANDERSON CAN CTR	HOUSTON	TX	HOSPITALS	770304009	UNITED STATES	N	2022-07-01 12:07:00	2024-06-30 12:06:00		837	Non-SBIR/STTR	2022	386308		NHLBI	252738	133570
0	Mechanistic Relationships Between Fibrosis, Fibrillation, and Stroke: Multi-Scale, Multi-Physics Simulations	NHLBI	10441932	2022-05-04 12:05:00	PA-20-185	1R01HL158667-01A1	1	R01	HL	158667	1	A1	DANTHI, NARASIMHAN	2022-05-05 12:05:00	2027-04-30 12:04:00	Integrative Myocardial Physiology/Pathophysiology B Study Section[MPPB]		11728866	BOYLE, PATRICK M	Not Applicable	7	BIOMEDICAL ENGINEERING	605799469	HD1WMN6945W6	605799469	HD1WMN6945W6	US	47.6603	-122.315	9087701	UNIVERSITY OF WASHINGTON	SEATTLE	WA	BIOMED ENGR/COL ENGR/ENGR STA	981959472	UNITED STATES	N	2022-05-05 12:05:00	2023-04-30 12:04:00		837	Non-SBIR/STTR	2022	661322		NHLBI	444354	216968
0	Unraveling the role of tPA in the neurovascular unit	NHLBI	10441490	2022-06-15 12:06:00	PA-18-484	5R01HL055374-23	5	R01	HL	55374	23		GOLDBERG, ILANA GRACE	1995-08-01 12:08:00	2023-12-31 12:12:00	Hemostasis and Thrombosis Study Section. Committee was terminated on 11/30/2020. [HT]		1882748	LAWRENCE, DANIEL A	ANTONETTI, DAVID	6	INTERNAL MEDICINE/MEDICINE	73133571	GNJ7BBP73WE9	73133571	GNJ7BBP73WE9	US	42.2755	-83.743	1506502	UNIVERSITY OF MICHIGAN AT ANN ARBOR	ANN ARBOR	MI	SCHOOLS OF MEDICINE	481091276	UNITED STATES	N	2022-07-01 12:07:00	2023-12-31 12:12:00		839	Non-SBIR/STTR	2022	600694		NHLBI	385060	215634
1	Structural and Nucleotide Variation as Genomic Risks for Venous Thrombosis: TOPMED and INVENT Collaboration	NHLBI	10441382	2022-06-23 12:06:00	PA-19-056	5R01HL154385-03	5	R01	HL	154385	3		KINDZELSKI, ANDREI L.	2020-08-15 12:08:00	2024-06-30 12:06:00	Special Emphasis Panel[ZRG1-PSE-E(02)]		6868615	SMITH, NICHOLAS L	PANKRATZ, NATHAN D	7	PUBLIC HEALTH & PREV MEDICINE	605799469	HD1WMN6945W6	605799469	HD1WMN6945W6	US	47.6603	-122.315	9087701	UNIVERSITY OF WASHINGTON	SEATTLE	WA	SCHOOLS OF PUBLIC HEALTH	981959472	UNITED STATES	N	2022-07-01 12:07:00	2023-06-30 12:06:00		839	Non-SBIR/STTR	2022	743125		NHLBI	706876	36249
0	Implantable Unpinning Termination Therapy for Cardiac Arrhythmias	NHLBI	10441274	2022-08-03 12:08:00	RFA-HL-19-017	5R44HL107055-05	5	R44	HL	107055	5		TINSLEY, EMILY	2011-02-15 12:02:00	2023-04-30 12:04:00	ZHL1-CSR-Q(F2)		78830216	PETERS, JEFFREY	Not Applicable	1	Unavailable	828796651	UD4RRRFL7RV6	828796651	UD4RRRFL7RV6	US	38.6355	-90.2449	10020597	CARDIALEN, INC.	SAINT LOUIS	MO	Domestic For-Profits	631083213	UNITED STATES	N	2022-07-01 12:07:00	2023-04-30 12:04:00		837	SBIR/STTR	2022	999810		NHLBI	718771	215631
1	ABO and Immunogenetic Variation in the Pathogenesis of Heparin-Induced Thrombocytopenia	NHLBI	10439313	2022-06-24 12:06:00	PA-20-185	1R01HL156993-01A1	1	R01	HL	156993	1	A1	ZOU, SHIMIAN	2022-07-01 12:07:00	2026-06-30 12:06:00	Genetics of Health and Disease Study Section[GHD]		10301389	KARNES, JASON HANSEN	Not Applicable	7	PHARMACOLOGY	806345617	ED44Y3W6P7B9	806345617	ED44Y3W6P7B9	US	32.2328	-110.959	490201	UNIVERSITY OF ARIZONA	TUCSON	AZ	SCHOOLS OF PHARMACY	857210158	UNITED STATES	N	2022-07-01 12:07:00	2023-06-30 12:06:00		839	Non-SBIR/STTR	2022	457272		NHLBI	313381	143891
1	Direct Detection and Characterization of Thrombosis In Vivo	NHLBI	10438599	2022-06-20 12:06:00	PA-18-484	5R01HL147147-04	5	R01	HL	147147	4		KINDZELSKI, ANDREI L.	2019-07-22 12:07:00	2025-06-30 12:06:00	Clinical Molecular Imaging and Probe Development[CMIP]		1867958	TARANTAL, ALICE F	SULLENGER, BRUCE ALAN	4	PEDIATRICS	47120084	TX2DAGQPENZ5	47120084	TX2DAGQPENZ5	US	38.5434	-121.729	577503	UNIVERSITY OF CALIFORNIA AT DAVIS	DAVIS	CA	SCHOOLS OF MEDICINE	956186153	UNITED STATES	N	2022-07-01 12:07:00	2025-06-30 12:06:00		839	Non-SBIR/STTR	2022	734488		NHLBI	586054	148434
0	Augmenting Implanted Neuroprosthetics with Targeted Health Monitoring for Spinal Cord Injury - the LIFELINE	NIBIB	10436372	2022-03-17 12:03:00	PAR-19-158	5R01EB031911-02	5	R01	EB	31911	2		BITTMANN, MORIA FISHER	2021-07-01 12:07:00	2025-03-31 12:03:00	Bioengineering of Neuroscience, Vision and Low Vision Technologies Study Section[BNVT]		6416844	KILGORE, KEVIN L.	Not Applicable	11	PHYSICAL MEDICINE & REHAB	77758407	HJMKEF7EJW69	77758407	HJMKEF7EJW69	US	41.5027	-81.6073	218601	CASE WESTERN RESERVE UNIVERSITY	CLEVELAND	OH	SCHOOLS OF MEDICINE	441061712	UNITED STATES	N	2022-04-01 12:04:00	2023-03-31 12:03:00		286	Non-SBIR/STTR	2022	666670		NIBIB	427730	238940
1	Functional Lung Imaging Using a Single kV CT Acquisition	NHLBI	10436306	2022-07-18 12:07:00	PA-20-185	5R01HL153594-02	5	R01	HL	153594	2		HALLER, JOHN WAYNE	2021-07-01 12:07:00	2025-06-30 12:06:00	Emerging Imaging Technologies and Applications Study Section[EITA]		12368360	LI, KE	CHEN, GUANG-HONG	2	PHYSICS	161202122	LCLSJAGTNZQ7	161202122	LCLSJAGTNZQ7	US	43.0685	-89.4009	578503	UNIVERSITY OF WISCONSIN-MADISON	MADISON	WI	SCHOOLS OF MEDICINE	537151218	UNITED STATES	N	2022-07-01 12:07:00	2023-06-30 12:06:00		837	Non-SBIR/STTR	2022	759616		NHLBI	497065	262551
0	Brain pathophysiology in SARS-CoV-2 disease	NINDS	10434951	2022-05-04 12:05:00	PA-20-185	5R01NS124204-02	5	R01	NS	124204	2		KOENIG, JAMES I	2021-07-01 12:07:00	2026-04-30 12:04:00	Special Emphasis Panel[ZRG1-BDCN-Y(90)S]		1878541	SANDBERG, KATHRYN L	SAAVEDRA, JUAN M	0	NONE	49515844	TF2CMKY1HMX9	49515844	TF2CMKY1HMX9	US	38.9052	-77.0755	2869001	GEORGETOWN UNIVERSITY	WASHINGTON	DC	ORGANIZED RESEARCH UNITS	200570001	UNITED STATES	N	2022-05-01 12:05:00	2023-04-30 12:04:00		853	Non-SBIR/STTR	2022	630502		NINDS	479346	151156
0	A systems approach to hemostasis and thrombosis	NHLBI	10434811	2022-06-30 12:06:00	PAR-18-405	5P01HL146373-03	5	P01	HL	146373	3		KINDZELSKI, ANDREI L.	2020-05-10 12:05:00	2025-04-30 12:04:00	Heart, Lung, and Blood Program Project Study Section[HLBP]	8645	6125110	BRASS, LAWRENCE F	Not Applicable	3	Unavailable	42250712	GM1XX56LEP58	42250712	GM1XX56LEP58	US	39.9535	-75.194	6463801	UNIVERSITY OF PENNSYLVANIA	PHILADELPHIA	PA	Domestic Higher Education	191046205	UNITED STATES	N	2022-05-01 12:05:00	2023-04-30 12:04:00			Non-SBIR/STTR	2022		551372		353921	197451
1	Final Pre-clinical Studies for a Ventricular Assist Device for Infants	NHLBI	10434744	2022-04-04 12:04:00	PA-19-056	5R01HL151736-03	5	R01	HL	151736	3		EVANS, FRANK	2020-05-15 12:05:00	2024-04-30 12:04:00	Bioengineering, Technology and Surgical Sciences Study Section[BTSS]		7074896	WEISS, WILLIAM J	Not Applicable	10	SURGERY	129348186	TNKGNDAWB445	129348186	TNKGNDAWB445	US	40.2644	-76.674	1524204	PENNSYLVANIA STATE UNIV HERSHEY MED CTR	HERSHEY	PA	SCHOOLS OF MEDICINE	170332360	UNITED STATES	N	2022-05-01 12:05:00	2023-04-30 12:04:00		837	Non-SBIR/STTR	2022	766194		NHLBI	483953	282241
0	Safety and Effectiveness of Left Atrial Appendage Closure in Atrial Fibrillation (SAFELY-AF)	NHLBI	10431910	2022-07-24 12:07:00	PA-18-484	5R01HL142765-04	5	R01	HL	142765	4		TATAW-AYUKETAH, GLADYS OROCK	2019-09-01 12:09:00	2025-06-30 12:06:00	Clinical and Integrative Cardiovascular Sciences Study Section[CICS]		10298405	FREEMAN, JAMES	Not Applicable	3	INTERNAL MEDICINE/MEDICINE	43207562	FL6GV84CKN57	43207562	FL6GV84CKN57	US	41.3109	-72.9264	9420201	YALE UNIVERSITY	NEW HAVEN	CT	SCHOOLS OF MEDICINE	65208327	UNITED STATES	N	2022-07-01 12:07:00	2025-06-30 12:06:00		837	Non-SBIR/STTR	2022	701023		NHLBI	893285	465433
1	Implanted but not forgotten: identifying and testing pragmatic strategies to improve inferior vena cava filter retrieval	NHLBI	10428918	2022-06-21 12:06:00	PA-20-205	1K23HL163492-01	1	K23	HL	163492	1		REDMOND, NICOLE	2022-07-01 12:07:00	2027-06-01 12:06:00	NHLBI Mentored Patient-Oriented Research Study Section[MPOR (JA)]		15870036	TRIVEDI, PREMAL S	Not Applicable	6	NONE	41096314	MW8JHK6ZYEX8	41096314	MW8JHK6ZYEX8	US	39.7451	-104.838	1199905	UNIVERSITY OF COLORADO DENVER	Aurora	CO	UNIVERSITY-WIDE	800452571	UNITED STATES	N	2022-07-01 12:07:00	2023-06-30 12:06:00		837	Other Research-Related	2022	187332		NHLBI	173456	13876
0	Multiscale Model of Thrombosis in Artificial Circulation	NHLBI	10428660	2022-04-29 12:04:00	PA-20-185	5R01HL089456-11	5	R01	HL	89456	11		HSU, LI-YUEH	2009-02-01 12:02:00	2025-04-30 12:04:00	Clinical Data Management and Analysis Study Section[CDMA]		2199651	ANTAKI, JAMES F.	BUTCHER, JONATHAN TALBOT	19	ENGINEERING (ALL TYPES)	872612445	G56PUALJ3KT5	872612445	CCV3WG2JG248; D4H1NV4APKP3; ELS2M3C6V2S5; EQA8NBEN9WD5; FFAZGE9NH3M8; G56PUALJ3KT5; K6JRCJJXFET1; M8FBSLHASMT3; P4LRVQT1H4K5; PJUVN8AT5416; RT1JPM9UMGM5; ZBMGUAZYFGC4; ZMP8BDLJTUW9	US	42.438	-76.4625	1514802	CORNELL UNIVERSITY	ITHACA	NY	BIOMED ENGR/COL ENGR/ENGR STA	148502820	UNITED STATES	N	2022-05-01 12:05:00	2023-04-30 12:04:00		837	Non-SBIR/STTR	2022	696405		NHLBI	458324	238081
1	Evaluating the Safety and Efficacy of Targeting the Contact Pathway to Prevent Device Associated Thrombosis.	NHLBI	10428370	2022-07-22 12:07:00	RFA-HL-19-015	5R01HL151367-03	5	R01	HL	151367	3		LIU, SONGTAO	2020-06-15 12:06:00	2025-05-31 12:05:00	ZHL1-CSR-M(F1)		16006434	SHATZEL, JOSEPH JAMES	Not Applicable	1	BIOMEDICAL ENGINEERING	96997515	NPSNT86JKN51	96997515	NPSNT86JKN51	US	45.4988	-122.686	6297007	OREGON HEALTH & SCIENCE UNIVERSITY	PORTLAND	OR	SCHOOLS OF MEDICINE	972393098	UNITED STATES	N	2022-06-01 12:06:00	2023-05-31 12:05:00		837	Non-SBIR/STTR	2022	307564		NHLBI	225000	82564
1	Biomarkers for 12-lipoxygenase inhibition as a therapeutic intervention for heparin-induced thrombocytopenia and thrombosis (HIT/T)	NCATS	10427382	2022-05-26 12:05:00	PAR-18-953	5R21TR003185-02	5	R21	TR	3185	2		CHEN, ALICE	2021-06-11 12:06:00	2024-05-31 12:05:00	ZTR1-RD-3(01)		6664603	HOLINSTAT, MICHAEL ALLAN	Not Applicable	6	PHARMACOLOGY	73133571	GNJ7BBP73WE9	73133571	GNJ7BBP73WE9	US	42.2755	-83.743	1506502	UNIVERSITY OF MICHIGAN AT ANN ARBOR	ANN ARBOR	MI	SCHOOLS OF MEDICINE	481091276	UNITED STATES	N	2022-06-01 12:06:00	2024-05-31 12:05:00		350	Non-SBIR/STTR	2022	233600		NCATS	160800	72800
0	Monitoring of disease-induced skin VOC patterns from handheld and wearable chemical sensors	NCATS	10426964	2022-06-22 12:06:00	RFA-TR-21-009	1U01TR004083-01	1	U01	TR	4083	1		CROUCHER, LEAH TOLOSA	2022-06-22 12:06:00	2027-05-31 12:05:00	Special Emphasis Panel[ZTR1 DPI-5 (01)]		2050145	DAVIS, CRISTINA ELIZABETH	KENYON, NICHOLAS J.	4	ENGINEERING (ALL TYPES)	47120084	TX2DAGQPENZ5	47120084	TX2DAGQPENZ5	US	38.5434	-121.729	577503	UNIVERSITY OF CALIFORNIA AT DAVIS	DAVIS	CA	BIOMED ENGR/COL ENGR/ENGR STA	956186153	UNITED STATES	N	2022-06-22 12:06:00	2023-05-31 12:05:00		350	Non-SBIR/STTR	2022	988302		NCATS	650000	338302
1	Validation of a pediatric thrombosis risk assessment model and characterization of bleeding in hospitalized children through the Children's Hospital Acquired Thrombosis (CHAT) Consortium	NHLBI	10426594	2022-07-29 12:07:00	PA-20-205	1K23HL163330-01	1	K23	HL	163330	1		KINDZELSKI, ANDREI L.	2022-08-01 12:08:00	2022-08-02 12:08:00	NHLBI Mentored Patient-Oriented Research Study Section[MPOR (JA)]		11348767	JAFFRAY, JULIE ANN	Not Applicable	30	Unavailable	52277936	DVL1CMRMWRN9	52277936	DVL1CMRMWRN9	US	34.0981	-118.291	1520001	CHILDREN'S HOSPITAL OF LOS ANGELES	LOS ANGELES	CA	Independent Hospitals	900276062	UNITED STATES	N	2022-08-01 12:08:00	2022-08-02 12:08:00		839	Other Research-Related	2022	1		NHLBI	1	0
1	Use of a Machine Learning Approach to Impute Gene Expression in African Americans	NHGRI	10426288	2022-07-01 12:07:00	PAR-18-736	5R21HG011695-02	5	R21	HG	11695	2		DAYAL, JYOTI	2021-06-10 12:06:00	2024-05-31 12:05:00	Genetics of Health and Disease Study Section[GHD]		8772493	PERERA, MINOLI A	Not Applicable	5	PHARMACOLOGY	5436803	KG76WYENL5K1	5436803	KG76WYENL5K1	US	42.0505	-87.68	6144650	NORTHWESTERN UNIVERSITY AT CHICAGO	CHICAGO	IL	SCHOOLS OF MEDICINE	606114579	UNITED STATES	N	2022-06-01 12:06:00	2024-05-31 12:05:00		172	Non-SBIR/STTR	2022	200000		NHGRI	125000	75000
1	Effects of combining anti-CD40 and anti-CD11b mAb107 on survival of pig kidney xenografts in cynomolgus monkeys	NIAID	10425736	2022-05-06 12:05:00	PA-20-195	1R21AI168393-01	1	R21	AI	168393	1		NABAVI, NASRIN N.	2022-05-06 12:05:00	2024-04-30 12:04:00	Kidney and Urological Systems Function and Dysfunction Study Section[KUFD]		2160889	ARNAOUT, M. AMIN	Not Applicable	8	Unavailable	73130411	FLJ7DQKLL226	73130411	FLJ7DQKLL226	US	42.3632	-71.0688	4907701	MASSACHUSETTS GENERAL HOSPITAL	BOSTON	MA	Independent Hospitals	21142621	UNITED STATES	N	2022-05-06 12:05:00	2023-04-30 12:04:00		855	Non-SBIR/STTR	2022	242440		NIAID	150000	92440
0	The Novel Mechanisms of Thrombosis Formation in Myeloproliferative Diseases	NHLBI	10424485	2022-05-25 12:05:00	PA-19-056	5R01HL148014-03	5	R01	HL	148014	3		KINDZELSKI, ANDREI L.	2020-07-01 12:07:00	2024-05-31 12:05:00	Hemostasis and Thrombosis Study Section. Committee was terminated on 11/30/2020. [HT]		1865784	ABRAMS, CHARLES S.	Not Applicable	3	INTERNAL MEDICINE/MEDICINE	42250712	GM1XX56LEP58	42250712	GM1XX56LEP58	US	39.9535	-75.194	6463801	UNIVERSITY OF PENNSYLVANIA	PHILADELPHIA	PA	SCHOOLS OF MEDICINE	191046205	UNITED STATES	N	2022-06-01 12:06:00	2023-05-31 12:05:00		839	Non-SBIR/STTR	2022	618875		NHLBI	402311	216564
1	Protein S Regulates Blood Coagulation by Inhibiting Factor IXa	NHLBI	10422368	2022-05-02 12:05:00	PA-20-185	1R01HL163018-01	1	R01	HL	163018	1		NEIDERT, LESLIE EAVES	2022-05-05 12:05:00	2026-04-30 12:04:00	Hemostasis, Thrombosis, Blood Cells and Transfusion Study Section[HTBT]		9965234	MAJUMDER, RINKU	Not Applicable	2	BIOCHEMISTRY	782627814	M7KCJ79FAVH5	782627814	M7KCJ79FAVH5	US	29.9574	-90.0828	577902	LSU HEALTH SCIENCES CENTER	NEW ORLEANS	LA	SCHOOLS OF MEDICINE	701127021	UNITED STATES	N	2022-05-05 12:05:00	2023-04-30 12:04:00		839	Non-SBIR/STTR	2022	628112		NHLBI	455423	172689
0	Platelet-Mediated Neutrophil Extracellular Traps Regulate Ischemic Stroke Injury	NHLBI	10422357	2022-03-17 12:03:00	PA-20-185	1R01HL163019-01	1	R01	HL	163019	1		WARREN, RONALD Q	2022-04-01 12:04:00	2026-03-31 12:03:00	Hemostasis, Thrombosis, Blood Cells and Transfusion Study Section[HTBT]		8706021	CAMPBELL, ROBERT A	Not Applicable	1	INTERNAL MEDICINE/MEDICINE	9095365	LL8GLEVH6MG3	9095365	LL8GLEVH6MG3	US	40.7645	-111.85	514002	UNIVERSITY OF UTAH	SALT LAKE CITY	UT	SCHOOLS OF MEDICINE	841129049	UNITED STATES	N	2022-04-01 12:04:00	2023-03-31 12:03:00		839	Non-SBIR/STTR	2022	541138		NHLBI	352533	188605
0	Discovery of small molecule regulators of atrial cardiomyocyte action potential duration to restore normal cardiac rhythm in atrial fibrillation	NHLBI	10421427	2022-06-13 12:06:00	PA-20-185	5R01HL153645-02	5	R01	HL	153645	2		BALIJEPALLI, RAVI C.	2021-06-10 12:06:00	2025-05-31 12:05:00	Special Emphasis Panel[ZRG1-BST-F(55)R]		10315638	COLAS, ALEXANDRE ROMAIN	Not Applicable	50	Unavailable	20520466	PHMKYKKJLQS1	20520466	PHMKYKKJLQS1	US	32.9036	-117.243	1180101	SANFORD BURNHAM PREBYS MEDICAL DISCOVERY INSTITUTE	LA JOLLA	CA	Research Institutes	920371005	UNITED STATES	N	2022-06-01 12:06:00	2023-05-31 12:05:00		837	Non-SBIR/STTR	2022	487500		NHLBI	250000	237500
0	Enhancing the Utility of the Trend-in-Trend Research Design	NIA	10421347	2022-06-29 12:06:00	PA-18-484	5R01AG064589-04	5	R01	AG	64589	4		SALIVE, MARCEL	2019-09-15 12:09:00	2024-05-31 12:05:00	Special Emphasis Panel[ZRG1-HDM-V(02)]		1896661	HENNESSY, SEAN	SMALL, DYLAN S	3	BIOSTATISTICS & OTHER MATH SCI	42250712	GM1XX56LEP58	42250712	GM1XX56LEP58	US	39.9535	-75.194	6463801	UNIVERSITY OF PENNSYLVANIA	PHILADELPHIA	PA	SCHOOLS OF MEDICINE	191046205	UNITED STATES	N	2022-06-01 12:06:00	2024-05-31 12:05:00		866	Non-SBIR/STTR	2022	564584		NIA	366910	197674
1	ER-to-Golgi transport of coagulation factors V and VIII	NHLBI	10418635	2022-07-01 12:07:00	PA-18-484	5R01HL094505-13	5	R01	HL	94505	13		WARREN, RONALD Q	2008-12-26 12:12:00	2024-06-30 12:06:00	Hemostasis and Thrombosis Study Section. Committee was terminated on 11/30/2020. [HT]		9214141	ZHANG, BIN	Not Applicable	11	OTHER BASIC SCIENCES	135781701	M5QFLTCTSQN6	135781701	M5QFLTCTSQN6	US	41.5027	-81.6221	10000858	CLEVELAND CLINIC LERNER COM-CWRU	CLEVELAND	OH	SCHOOLS OF MEDICINE	441950001	UNITED STATES	N	2022-07-01 12:07:00	2024-06-30 12:06:00		839	Non-SBIR/STTR	2022	402500		NHLBI	250000	152500
1	Model system of oral contraceptive-induced VTE: integrating genomic, transcriptomic, and proteomic discovery with functional biology	NHLBI	10418628	2022-06-06 12:06:00	RFA-HL-18-003	5R33HL141791-06	5	R33	HL	141791	6		PHILP, DEBORAH	2020-05-25 12:05:00	2025-05-31 12:05:00	ZHL1-CSR-I(F2)		1901544	LOWENSTEIN, CHARLES J	SMITH, NICHOLAS L;WOLBERG, ALISA S.	7	INTERNAL MEDICINE/MEDICINE	1910777	FTMTDMBR29C7	1910777	FTMTDMBR29C7	US	39.3253	-76.6051	4134401	JOHNS HOPKINS UNIVERSITY	BALTIMORE	MD	SCHOOLS OF MEDICINE	212182680	UNITED STATES	N	2022-06-01 12:06:00	2025-05-31 12:05:00		839	Non-SBIR/STTR	2022	626843		NHLBI	951109	75107
1	Genetic Discovery and Functional Validation to Identify Precursors of Clot Embolization in those with a Deep Vein Thrombosis	NHLBI	10414061	2022-02-24 12:02:00	PA-20-185	5R01HL147894-02	5	R01	HL	147894	2		KINDZELSKI, ANDREI L.	2021-06-01 12:06:00	2025-02-28 12:02:00	Cancer, Heart, and Sleep Epidemiology A Study Section[CHSA]		6868615	SMITH, NICHOLAS L	WOLBERG, ALISA S.	7	PUBLIC HEALTH & PREV MEDICINE	605799469	HD1WMN6945W6	605799469	HD1WMN6945W6	US	47.6603	-122.315	9087701	UNIVERSITY OF WASHINGTON	SEATTLE	WA	SCHOOLS OF PUBLIC HEALTH	981959472	UNITED STATES	N	2022-03-01 12:03:00	2023-02-28 12:02:00		839	Non-SBIR/STTR	2022	640374		NHLBI	584674	55700
0	Defining the Landscape of HLA Risk Alleles in Primary Nephrotic Syndrome and Post Kidney Transplant Recurrence	NIAID	10413024	2022-05-17 12:05:00	RFA-AI-19-041	5U01AI152585-03	5	U01	AI	152585	3		KULKARNI, SHILPA S	2020-06-01 12:06:00	2025-05-31 12:05:00	ZAI1-TC-I(M1)		9349744	GBADEGESIN, RASHEED ADEBAYO	JACKSON, ANNETTE MARIE	4	PEDIATRICS	44387793	TP7EK8DZV6N5	44387793	TP7EK8DZV6N5	US	36.0078	-78.9265	2221101	DUKE UNIVERSITY	DURHAM	NC	SCHOOLS OF MEDICINE	277054673	UNITED STATES	N	2022-06-01 12:06:00	2023-05-31 12:05:00		855	Non-SBIR/STTR	2022	775109		NIAID	481434	293675
0	Platelet Microvesicles	VA	9275318	2017-05-18 12:05:00	BX-12-001	5I01BX000502-08	5	I01	BX	502	8			2009-10-01 12:10:00	2017-09-30 12:09:00	Hematology[HEMA]		1884407	THIAGARAJAN, PERUMAL	Not Applicable	9	Unavailable	78446044	CEAXWSLGMMV7	78446044	CEAXWSLGMMV7	US	29.7058	-95.3902	481087	MICHAEL E DEBAKEY VA MEDICAL CENTER	HOUSTON	TX	Independent Hospitals	770304298	UNITED STATES	N	2016-10-01 12:10:00	2017-09-30 12:09:00		999	Non-SBIR/STTR	2017
0	Platelet Microvesicles	VA	8974248	2016-05-18 12:05:00	BX-12-001	5I01BX000502-07	5	I01	BX	502	7			2009-10-01 12:10:00	2017-09-30 12:09:00	Hematology[HEMA]		1884407	THIAGARAJAN, PERUMAL	Not Applicable	9	Unavailable	78446044	CEAXWSLGMMV7	78446044	CEAXWSLGMMV7	US	29.7058	-95.3902	481087	MICHAEL E DEBAKEY VA MEDICAL CENTER	HOUSTON	TX	Independent Hospitals	770304298	UNITED STATES	N	2015-10-01 12:10:00	2016-09-30 12:09:00		999	Non-SBIR/STTR	2016
0	Platelet Microvesicles	VA	8762231	2014-11-21 12:11:00	BX-12-001	5I01BX000502-06	5	I01	BX	502	6			2009-10-01 12:10:00	2017-09-30 12:09:00	Hematology[HEMA]		1884407	THIAGARAJAN, PERUMAL	Not Applicable	9	Unavailable	78446044	CEAXWSLGMMV7	78446044	CEAXWSLGMMV7	US	29.7058	-95.3902	481087	MICHAEL E DEBAKEY VA MEDICAL CENTER	HOUSTON	TX	Independent Hospitals	770304298	UNITED STATES	N	2014-10-01 12:10:00	2015-09-30 12:09:00		999	Non-SBIR/STTR	2015
1	Mechanisms of mechano-chemical rupture of blood clots and thrombi	NHLBI	10411976	2022-05-04 12:05:00	PA-19-056	5R01HL148227-03	5	R01	HL	148227	3		NEIDERT, LESLIE EAVES	2020-05-15 12:05:00	2024-04-30 12:04:00	Biomaterials and Biointerfaces Study Section[BMBI]		8570385	PUROHIT, PRASHANT KISHORE	Not Applicable	3	ENGINEERING (ALL TYPES)	42250712	GM1XX56LEP58	42250712	GM1XX56LEP58	US	39.9535	-75.194	6463801	UNIVERSITY OF PENNSYLVANIA	PHILADELPHIA	PA	BIOMED ENGR/COL ENGR/ENGR STA	191046205	UNITED STATES	N	2022-05-01 12:05:00	2023-04-30 12:04:00		839	Non-SBIR/STTR	2022	574134		NHLBI	396048	178086
0	Predicting risk of systemic autoimmune disease in patients with positive antinuclear antibodies	NIAMS	10410841	2022-04-06 12:04:00	PAR-21-038	1R01AR080629-01	1	R01	AR	80629	1		WANG, YAN Z.	2022-04-01 12:04:00	2027-02-28 12:02:00	Clinical Data Management and Analysis Study Section[CDMA]		12309477	BARNADO, APRIL LYNN	Not Applicable	7	Unavailable	79917897	GYLUH9UXHDX5	79917897	GYLUH9UXHDX5	US	36.1438	-86.801	10040927	VANDERBILT UNIVERSITY MEDICAL CENTER	NASHVILLE	TN	Independent Hospitals	372320011	UNITED STATES	N	2022-04-01 12:04:00	2023-02-28 12:02:00		846	Non-SBIR/STTR	2022	400690		NIAMS	231613	169077
[truncated: 1,555 more rows]
[truncated: 4 more columns]
